# Supplementary material for: Prediction of the Neurotoxic Potential of Chemicals Based on Modelling of Molecular Initiating Events Upstream of the Adverse Outcome Pathways of (Developmental) Neurotoxicity
Source: Int J Mol Sci. 2022 Mar 11;23(6):3053. doi: 10.3390/ijms23063053 (PMC8954925; doi:10.3390/ijms23063053)
Supplement: Supplementary file 1 [file ijms-23-03053-s001.zip]

Archive with 1 entries (1 files):
- ijms-1609790-supplementary.xlsx
