# Supplementary material for: Prediction of the Neurotoxic Potential of Chemicals Based on Modelling of Molecular Initiating Events Upstream of the Adverse Outcome Pathways of (Developmental) Neurotoxicity
Source: Int J Mol Sci. 2022 Mar 11;23(6):3053. doi: 10.3390/ijms23063053 (PMC8954925; doi:10.3390/ijms23063053)
Supplement: Supplementary file 1 [file ijms-23-03053-s001.zip › ijms-1609790-supplementary.xlsx]

## Sheet: Table S1
Table S1. Performance metrics of neurotoxicity models after the exclusion of single features. Metrics are averaged among the various iterations (i.e., different seeds and parameters). In bold, performance related to models developed on all the variables. Balanced accuracies lower than the reference value with a difference higher than 0.02 are coloured in red, while those higher are coloured in bl…
Removed	K-NN	RF	MLP-NNET
MIE
None	0.73	0.77	0.73
AChE	0.72	0.77	0.72
AMPAR	0.72	0.76	0.71
CAR	0.72	0.77	0.71
CYP2E1	0.73	0.75	0.72
GABAR	0.72	0.77	0.71
KAR	0.72	0.77	0.71
NADHOX	0.73	0.76	0.72
NIS	0.73	0.77	0.72
NMDAR	0.75	0.77	0.71
Protein Adduct Formation	0.71	0.77	0.68
PXR	0.73	0.76	0.72
RYR	0.73	0.78	0.72
THRα	0.73	0.79	0.72
THRβ	0.73	0.77	0.69
TPO	0.72	0.75	0.71
TTR	0.71	0.75	0.7
VGSC	0.71	0.77	0.69

## Sheet: Table S2
Table S2. Variable importance of MIE in RF models. Variable importance was an average of 500 iterations (100 different seeds and five different settings of the RF, i.e., number of trees).
MIE	Variable Importance
THRβ	0.894
GABAR	0.864
VGSC	0.849
TTR	0.696
CYP2E1	0.675
AMPAR	0.459
PXR	0.377
NMDAR	0.37
THRα	0.328
KAR	0.294
AChE	0.244
RYR	0.238
NADHOX	0.233
TPO	0.226
CAR	0.147
NIS	0.069
Protein Adduct Formation	0.002

## Sheet: Table S3
Table S3. List of chemicals included in the dataset of the models developed to predict MIE of neurotoxicoty. For each chemical, the CHEMBL ID, the SMILES, and the experimental activity relative to each of the modeled targets are reported.
CHEMBL ID	SMILES	Thyroid hormone receptor alpha (THRα)	Thyroid hormone receptor beta (THRβ)	Transtyretrin (TTR)	Ryanodine receptor (RYR)	GABA receptor (GABAR)	Glutamate N-methyl-D-aspartate receptor (NMDAR)	alpha-amino-3-hydroxy-5-methyl-4-isoxazolepropionate receptor (AMPAR)	Kainate receptor (KAR)	Achetylcholinesterase (AChE)	Constitutive androstane receptor (CAR)	Pregnane X receptor (PXR)	NADH-quinone oxidoreductase (NADHOX)	Cytochrome P450 2E1 (CYP2E1)	Voltage gated sodium channel (VGSC)	Na+/I- symporter (NIS)
CHEMBL1570161	ClCC#CCOC(=O)Nc1cccc(c1)Cl	INA	ACT	INA	INA	INA	INA	INA	INA	INA	INA	INA	INA	INA	INA	INA
CHEMBL1594507	CN(c1ccc(cc1)NC=CC(=O)C(F)(F)F)C	INA	INA	INA	INA	INA	INA	INA	INA	INA	INA	INA	INA	INA	INA	INA
CHEMBL1201065	CCCC(C1(CC=C)C(=O)NC(=NC1=O)S)C	INA	INA	INA	INA	INA	INA	INA	INA	INA	INA	ACT	INA	INA	INA	INA
CHEMBL241454	Oc1cc(ccc1Oc1ccccc1)C(=O)O	INA	INA	ACT	INA	INA	INA	INA	INA	INA	INA	INA	INA	INA	INA	INA
CHEMBL1384064	CCn1c(CSc2n[nH]c(n2)N)nc2c1ccc(c2)C(=O)O	INA	INA	INA	INA	INA	INA	INA	INA	INA	INA	INA	INA	INA	INA	INA
CHEMBL3113259	O=C(C1CCCN1)Nc1ccc(cc1)c1c[nH]c(n1)N	INA	INA	INA	INA	INA	INA	INA	INA	INA	INA	INA	INA	INA	ACT	INA
CHEMBL192639	CCCCCCOc1c(Br)cc(cc1Br)CC(=O)O	ACT	ACT	INA	INA	INA	INA	INA	INA	INA	INA	INA	INA	INA	INA	INA
CHEMBL79164	NC(=Nc1ccccc1C)NC1CCCCC1	INA	INA	INA	INA	INA	ACT	INA	INA	INA	INA	INA	INA	INA	INA	INA
CHEMBL62809	OC(=O)C1NCC2C(C1)CC(CC2)CCC1=NN=NC1	INA	INA	INA	INA	INA	INA	ACT	INA	INA	INA	INA	INA	INA	INA	INA
CHEMBL543121	CN=C(NC1CCCCC1)NC1CCCCC1	INA	INA	INA	INA	INA	INA	INA	INA	INA	INA	INA	INA	INA	INA	INA
CHEMBL1624	OC(=O)C(Cc1cc(I)c(c(c1)I)Oc1cc(I)c(c(c1)I)O)N	INA	INA	ACT	INA	INA	INA	INA	INA	INA	INA	INA	INA	INA	INA	INA
CHEMBL6597	CCOC(=O)c1ncn2c1CN(C)C(=O)c1c2ccc(c1)N=[N+]=[N-]	INA	INA	INA	INA	ACT	INA	INA	INA	INA	INA	INA	INA	INA	INA	INA
CHEMBL1202338	Cc1ccc(cc1)c1nn(cc1C1CCNCC1)O	INA	INA	INA	INA	ACT	INA	INA	INA	INA	INA	INA	INA	INA	INA	INA
CHEMBL3216654	COc1cc(NCCCC(N)C)c2c(c1)cccn2	INA	ACT	INA	INA	INA	INA	INA	INA	INA	INA	INA	INA	INA	INA	INA
CHEMBL1702773	O=C(NC(=O)c1cccn1C)COC(=O)c1ccc(c(c1)[N+](=O)[O-])S(=O)(=O)C	INA	INA	INA	INA	INA	INA	INA	INA	INA	INA	INA	INA	INA	INA	INA
CHEMBL1549128	[O-][N+](=Cc1ccc(c2c1nsn2)C)c1ccc(cc1)N(C)C	INA	INA	INA	INA	INA	INA	INA	INA	INA	INA	INA	INA	INA	INA	INA
CHEMBL145968	CSc1ccc(c(c1)NC(=N)N(c1cccc(c1)S(=O)C)C)Cl	INA	INA	INA	INA	INA	ACT	INA	INA	INA	INA	INA	INA	INA	INA	INA
CHEMBL192427	OC(=O)CCc1cc(Br)c(c(c1)Br)OCC1CCCCC1	ACT	ACT	INA	INA	INA	INA	INA	INA	INA	INA	INA	INA	INA	INA	INA
CHEMBL3809641	Cc1noc(n1)Cn1nc2n(c1=O)cc(cc2)c1ccc(cc1)OC(F)(F)F	INA	INA	INA	INA	INA	INA	INA	INA	INA	INA	INA	INA	INA	ACT	INA
CHEMBL242527	FC(CN(S(=O)(=O)c1ccccc1)c1ccc(cc1)C(C(F)(F)F)(O)C)(F)F	INA	INA	INA	INA	INA	INA	INA	INA	INA	INA	ACT	INA	INA	INA	INA
CHEMBL1502839	CCn1c(CSc2nnc3n2cccc3)nc2c1ccc(c2)C(=O)O	INA	ACT	INA	INA	INA	INA	INA	INA	INA	INA	INA	INA	INA	INA	INA
CHEMBL40883	CN1C2CCC1CC(C2)OC(=O)c1cc(C)cc(c1)C	INA	INA	INA	INA	INA	INA	INA	INA	INA	INA	ACT	INA	INA	INA	INA
CHEMBL4276884	O=C(c1ccc(c(c1)F)S(=O)(=O)Nc1nccs1)NCc1ccc(c(c1)Cl)OC(F)(F)F	INA	INA	INA	INA	INA	INA	INA	INA	INA	INA	INA	INA	INA	ACT	INA
CHEMBL1495539	O=C1c2ccccc2c2c3c1c(ccc3no2)N1CCCC1	INA	INA	INA	INA	INA	INA	INA	INA	INA	INA	INA	INA	INA	INA	INA
CHEMBL3392429	O=C1Nc2ccccc2N(C1)C(=O)COC(=O)c1ccc(c(c1)[N+](=O)[O-])S(=O)(=O)C	INA	ACT	INA	INA	INA	INA	INA	INA	INA	INA	INA	INA	INA	INA	INA
CHEMBL1552233	Cc1ccc(c(c1)C)N=Nc1c(O)ccc2c1cccc2	INA	INA	INA	INA	INA	INA	INA	INA	INA	INA	INA	INA	INA	INA	INA
CHEMBL2333511	COc1ccc(cc1)COC(=O)C1=C(C)NC(=O)NC1c1ccco1	INA	INA	INA	INA	INA	INA	INA	INA	INA	INA	INA	INA	INA	INA	ACT
CHEMBL2333514	COc1cccc(c1)COC(=O)C1=C(C)NC(=O)NC1c1ccco1	INA	INA	INA	INA	INA	INA	INA	INA	INA	INA	INA	INA	INA	INA	ACT
CHEMBL1891684	COC(=O)C1=C(C)NC(=C(C1c1ccccc1OC(F)F)C(=O)OC)C	INA	INA	INA	INA	INA	INA	INA	INA	INA	INA	ACT	INA	INA	INA	INA
CHEMBL41314	OC(=O)C(Cc1cc(I)c(c(c1)I)Oc1ccc(c(c1)C(C)C)O)N	ACT	ACT	INA	INA	INA	INA	INA	INA	INA	INA	INA	INA	INA	INA	INA
CHEMBL130247	CNc1ccc2c(c1)C13CCCCC3C(C2)N(CC1)C	INA	INA	INA	INA	INA	ACT	INA	INA	INA	INA	INA	INA	INA	INA	INA
CHEMBL450613	OC1CCCCCc2cc(O)cc(c2C(=O)OC(CCC1)C)O	INA	INA	INA	INA	INA	INA	INA	INA	INA	INA	ACT	INA	INA	INA	INA
CHEMBL2324776	Clc1cc(c(cc1Oc1ccc(cc1c1ccnnc1)C(F)(F)F)F)S(=O)(=O)Nc1nncs1	INA	INA	INA	INA	INA	INA	INA	INA	INA	INA	INA	INA	INA	ACT	INA
CHEMBL1451216	O=C1C=CC=CC1=C1c2cc(O)c(cc2Oc2c1cc(O)c(c2)O)O	INA	INA	INA	INA	INA	INA	INA	INA	INA	INA	INA	INA	INA	INA	INA
CHEMBL237722	OC(=O)Cc1cc(Cl)c(c(c1)Cl)Oc1ccc(c(c1)c1cccnc1)O	ACT	ACT	INA	INA	INA	INA	INA	INA	INA	INA	INA	INA	INA	INA	INA
CHEMBL260482	O=C1NC(=O)C(N1)Cc1cc(I)c(c(c1)I)Oc1ccc(c(c1)C1CC1)O	ACT	ACT	INA	INA	INA	INA	INA	INA	INA	INA	INA	INA	INA	INA	INA
CHEMBL471488	Cc1cc(OCP(=O)(O)O)cc(c1Cc1ccc(c(c1)C(C)C)O)C	ACT	ACT	INA	INA	INA	INA	INA	INA	INA	INA	INA	INA	INA	INA	INA
CHEMBL235166	OC(=O)Cc1cc(Br)c(c(c1)Br)Oc1ccc(c(c1)Oc1ccccc1O)O	ACT	ACT	INA	INA	INA	INA	INA	INA	INA	INA	INA	INA	INA	INA	INA
CHEMBL124145	O=c1cnn(c(=O)[nH]1)c1cc(C)c(c(c1)Cl)Oc1ccc(c(c1)S(=O)(=O)N1CCOCC1)O	INA	ACT	INA	INA	INA	INA	INA	INA	INA	INA	INA	INA	INA	INA	INA
CHEMBL1208422	Clc1c(Cl)c(Cl)c(c(c1Cl)C(=O)O)c1c2cc(I)c(=O)c(c2oc2c1cc(I)c(c2I)O)I	INA	ACT	INA	INA	INA	INA	INA	INA	INA	INA	INA	INA	INA	INA	INA
CHEMBL3126367	OC(=O)C(=O)Nc1cccc2c1cc(n2Cc1ccc(c(c1)C(C)C)O)C	ACT	ACT	INA	INA	INA	INA	INA	INA	INA	INA	INA	INA	INA	INA	INA
CHEMBL3798228	FC1CCN(C1)C(=O)CN1CCN(C1=O)c1cccc2c1cnn2c1ccccc1F	INA	INA	INA	INA	INA	INA	INA	INA	INA	INA	INA	INA	INA	ACT	INA
CHEMBL1111	COC(C(C(=O)O)Oc1nc(C)cc(n1)C)(c1ccccc1)c1ccccc1	INA	INA	INA	INA	INA	INA	INA	INA	INA	INA	INA	INA	INA	INA	INA
CHEMBL202336	CCCC(C(=O)Nc1ccc(cc1Br)Oc1c(Cl)cc(cc1Cl)CC(=O)O)CCC	ACT	ACT	INA	INA	INA	INA	INA	INA	INA	INA	INA	INA	INA	INA	INA
CHEMBL300555	O=C1NCN(C21CCN(CC2)CC1COc2c(O1)cccc2)c1ccccc1	INA	INA	INA	INA	INA	INA	INA	INA	INA	INA	INA	INA	INA	INA	INA
CHEMBL3113254	O=C(n1cc(nc1N)c1cccc(c1)NC(=O)c1c[nH]c2c1cccc2)OC(C)(C)C	INA	INA	INA	INA	INA	INA	INA	INA	INA	INA	INA	INA	INA	INA	INA
CHEMBL1469246	CCOC(=O)N1CCN(CC1)c1cc(NCCC(=O)O)c2c3c1noc3c1c(C2=O)cccc1	INA	INA	INA	INA	INA	INA	INA	INA	INA	INA	INA	INA	INA	INA	INA
CHEMBL2164575	Cc1c(C)ccc2c1N(Cc1c(N2)nc(cc1)C(F)(F)F)S(=O)(=O)c1ccc(cc1)C(C)(C)C	INA	INA	INA	INA	INA	INA	INA	INA	INA	INA	ACT	INA	INA	INA	INA
CHEMBL1573754	OCC[n+]1c(C=C(C=c2sc3c(n2CCO)cc(cc3)OC)CC)sc2c1cc(OC)cc2	INA	INA	INA	INA	INA	INA	INA	INA	INA	INA	INA	INA	INA	INA	INA
CHEMBL112087	OC(=O)COc1cc(C)c(c(c1)C)Cc1cc(C(C)C)c(c(c1)c1ccc(cc1)[N+](=O)[O-])O	ACT	ACT	INA	INA	INA	INA	INA	INA	INA	INA	INA	INA	INA	INA	INA
CHEMBL1161122	NCC(=O)NC(C(=O)NC(C(=O)NC(C(=O)NC(C(=O)NC(C(=O)NC(C(=O)NC(C(=O)N)CC(=O)N)CCC(=O)O)CCC(=O)N)CC(C)C)CCC(=O)O)CCC(=O)O)CCC(=O)O	INA	INA	INA	INA	INA	ACT	INA	INA	INA	INA	INA	INA	INA	INA	INA
CHEMBL1617	COC1C=COC2(C)Oc3c(C2=O)c2c(c(c3C)O)c(O)c(c3c2nc2n3ccc(c2)C)NC(=O)C(=CC=CC(C(C(C(C(C(C1C)OC(=O)C)C)O)C)O)C)C	INA	INA	INA	INA	INA	INA	INA	INA	INA	INA	ACT	INA	INA	INA	INA
CHEMBL96	NCCCC(=O)O	INA	INA	INA	INA	ACT	INA	INA	INA	INA	INA	INA	INA	INA	INA	INA
CHEMBL413	COC1CC(CCC1O)CC(C1OC(=O)C2CCCCN2C(=O)C(=O)C2(O)OC(CCC2C)CC(OC)C(=CC=CC=CC(CC(C(=O)C(C(C(=CC(C(=O)C1)C)C)O)OC)C)C)C)C	INA	INA	INA	INA	INA	INA	INA	INA	INA	INA	ACT	INA	INA	INA	INA
CHEMBL13378	OC(=O)C(Cc1c(C)onc1O)N	INA	INA	INA	INA	INA	INA	ACT	INA	INA	INA	INA	INA	INA	INA	INA
CHEMBL1269991	Clc1ccc(cc1)c1cncc(c1)C(=O)NCc1ccccc1N1CCOCC1	INA	INA	INA	INA	INA	INA	INA	INA	INA	INA	INA	INA	INA	ACT	INA
CHEMBL1277513	Clc1ccc(cc1)c1cncc(n1)C(=O)Nc1cccc(c1)C	INA	INA	INA	INA	INA	INA	INA	INA	INA	INA	INA	INA	INA	ACT	INA
CHEMBL1278045	N#Cc1ccc(cc1)c1cncc(n1)C(=O)Nc1cccc(c1)OC(C)C	INA	INA	INA	INA	INA	INA	INA	INA	INA	INA	INA	INA	INA	ACT	INA
CHEMBL108347	CCCCOc1ccc(cc1)C(=O)NC(=N)NCCCCc1ccccc1	INA	INA	INA	INA	INA	INA	INA	INA	INA	INA	INA	INA	INA	ACT	INA
CHEMBL28853	COc1ccc(c2c1cccc2)N=C(Nc1ccc2c3c1cccc3CC2)N	INA	INA	INA	INA	INA	INA	INA	INA	INA	INA	INA	INA	INA	ACT	INA
CHEMBL1277607	Clc1ccc(cc1)CCNC(=O)c1cncc(n1)c1ccc(cc1)Cl	INA	INA	INA	INA	INA	INA	INA	INA	INA	INA	INA	INA	INA	ACT	INA
CHEMBL1278044	N#Cc1ccc(cc1)c1cncc(n1)C(=O)Nc1cc(C)cc(c1)C	INA	INA	INA	INA	INA	INA	INA	INA	INA	INA	INA	INA	INA	ACT	INA
CHEMBL468120	[O-][N+](=O)c1ccc(cc1)c1[nH]cc(n1)c1cccc(c1)C(F)(F)F	INA	INA	INA	INA	INA	INA	INA	INA	INA	INA	INA	INA	INA	ACT	INA
CHEMBL3634321	OC(CN1CCN(CC1)c1cccc2c1OCC(=O)N2)COc1ccccc1C(=O)c1ccccc1	INA	INA	INA	INA	INA	INA	INA	INA	INA	INA	INA	INA	INA	INA	INA
CHEMBL79	CCN(CC(=O)Nc1c(C)cccc1C)CC	INA	INA	INA	INA	INA	INA	INA	INA	INA	INA	INA	INA	INA	INA	INA
CHEMBL3923819	O=C(N1CCCc2c1c(C)ccc2)CSc1ncccc1Cl	INA	INA	INA	INA	INA	INA	INA	INA	INA	INA	INA	INA	INA	INA	INA
CHEMBL4169884	NCCCCC1NC(=O)C(CO)NC(=O)C(CC(=O)O)NC(=O)C2CSSCC3NC(=O)C(CCCNC(=N)N)NC(=O)C(NC(=O)CNC(=O)C(NC(=O)C(NC(=O)C(NC(=O)C(NC(=O)C(NC1=O)CCCNC(=N)N)C)CSSCC(NC(=O)C(NC(=O)C(NC(=O)C(NC3=O)CCCCN)CC(C)C)Cc1c[nH]c3c1cc(Br)cc3)C(=O)NC(C(=O)NC(C(=O)NC(C(=O)NC(C(CC)C)C(=O)N)CCC(=O)O)CCCCN)CCCNC(=N)N)CSSCC(NC(=O)C(NC(=O)C(CC#C)N)Cc1ccc(cc1)O)C(=O)NC(CCC(=O)N)C(=O)NC(C(=O)NC(C(=O)NC(C(=O)NC(C(=O)NC(C(=O)N2)C(O)C)Cc…	INA	INA	INA	INA	INA	INA	INA	INA	INA	INA	INA	INA	INA	ACT	INA
CHEMBL4281407	O=C(c1ccc(cc1)S(=O)(=O)Nc1nccs1)NCc1ccccc1	INA	INA	INA	INA	INA	INA	INA	INA	INA	INA	INA	INA	INA	ACT	INA
CHEMBL3085876	Nc1sc2c(n1)CCC(C2)CNC(=O)C1CCCN1C(=O)OC(C)(C)C	INA	INA	INA	INA	INA	INA	INA	INA	INA	INA	INA	INA	INA	INA	INA
CHEMBL4282596	Fc1cc(ccc1S(=O)(=O)Nc1nccs1)S(=O)(=O)N1CCC(C1)Oc1ccc(cn1)C(F)(F)F	INA	INA	INA	INA	INA	INA	INA	INA	INA	INA	INA	INA	INA	ACT	INA
CHEMBL4287462	Fc1ccc(cc1)OCC(=O)N1CCc2c1ccc(c2)S(=O)(=O)Nc1ncns1	INA	INA	INA	INA	INA	INA	INA	INA	INA	INA	INA	INA	INA	ACT	INA
CHEMBL110335	OC(=O)C(Cc1cc(C)c(c(c1)C)Cc1ccc(c(c1)C(C)C)O)N	ACT	ACT	INA	INA	INA	INA	INA	INA	INA	INA	INA	INA	INA	INA	INA
CHEMBL549482	CCCCCCOc1c(C)cc(cc1C)C(=O)CCN(C)C	ACT	ACT	INA	INA	INA	INA	INA	INA	INA	INA	INA	INA	INA	INA	INA
CHEMBL236307	CCCCCCc1ccc(cc1)C(=O)CCCBr	INA	INA	INA	INA	INA	INA	INA	INA	INA	INA	INA	INA	INA	INA	INA
CHEMBL2348875	O=C(N1CCC(CC1)c1ccccc1)CNC(=O)c1ccc(c(c1)[N+](=O)[O-])S(=O)(=O)C	INA	INA	INA	INA	INA	INA	INA	INA	INA	INA	INA	INA	INA	INA	INA
CHEMBL2070090	CCCN(C(=O)c1csc(n1)c1ccc(c(c1)[N+](=O)[O-])S(=O)(=O)C)c1ccccc1	ACT	ACT	INA	INA	INA	INA	INA	INA	INA	INA	INA	INA	INA	INA	INA
CHEMBL560172	CCCCCCOc1ccc(cc1)C(=O)CCN(C)C	INA	INA	INA	INA	INA	INA	INA	INA	INA	INA	INA	INA	INA	INA	INA
CHEMBL3261320	OC(=O)Cc1cc(Cl)c(c(c1)Cl)Oc1n[nH]c(=O)c(c1)C(C)C	ACT	ACT	INA	INA	INA	INA	INA	INA	INA	INA	INA	INA	INA	INA	INA
CHEMBL2349040	CC1Cc2c(N1C(=O)CN(C(=O)c1ccc(c(c1)[N+](=O)[O-])S(=O)(=O)C)C)cccc2	INA	INA	INA	INA	INA	INA	INA	INA	INA	INA	INA	INA	INA	INA	INA
CHEMBL236133	CCCCCCc1ccc(cc1)C(=O)CCN1CCC(CC1)C(=O)OC	ACT	ACT	INA	INA	INA	INA	INA	INA	INA	INA	INA	INA	INA	INA	INA
CHEMBL237455	CCCCCc1ccc(cc1)OC(=O)C=C	INA	INA	INA	INA	INA	INA	INA	INA	INA	INA	INA	INA	INA	INA	INA
CHEMBL195327	OC(=O)Cc1cc(Cl)c(c(c1)Cl)c1cccc2c1ccc(c2)O	ACT	ACT	INA	INA	INA	INA	INA	INA	INA	INA	INA	INA	INA	INA	INA
CHEMBL558106	CCCCCCOc1ccc(c(c1)C(F)(F)F)C(=O)CCN(C)C	ACT	ACT	INA	INA	INA	INA	INA	INA	INA	INA	INA	INA	INA	INA	INA
CHEMBL3126378	OC(=O)CNC(=O)c1c(C)n(c2c1cccc2)Cc1ccc(c(c1)C(C)C)O	INA	ACT	INA	INA	INA	INA	INA	INA	INA	INA	INA	INA	INA	INA	INA
CHEMBL561850	CCCCCCCc1ccc(cc1)C(=O)CCN(C)C	ACT	ACT	INA	INA	INA	INA	INA	INA	INA	INA	INA	INA	INA	INA	INA
CHEMBL2348885	O=C(N1CCc2c(C1)cccc2)CCNC(=O)c1ccc(c(c1)[N+](=O)[O-])S(=O)(=O)C	INA	INA	INA	INA	INA	INA	INA	INA	INA	INA	INA	INA	INA	INA	INA
CHEMBL250513	CCN(c1cccc(c1)COc1c(Br)cc(cc1Br)CCC(=O)O)CC	ACT	ACT	INA	INA	INA	INA	INA	INA	INA	INA	INA	INA	INA	INA	INA
CHEMBL2312263	O=C(Nc1cc(C)c(c2c1CCC2)Oc1ccc(c(c1)CCc1ccccc1)O)CC(=O)O	ACT	ACT	INA	INA	INA	INA	INA	INA	INA	INA	INA	INA	INA	INA	INA
CHEMBL2348902	O=C(N1Cc2c(C1)cccc2)CCNC(=O)c1ccc(c(c1)[N+](=O)[O-])S(=O)(=O)C	INA	INA	INA	INA	INA	INA	INA	INA	INA	INA	INA	INA	INA	INA	INA
CHEMBL235922	CCCCCCc1ccc(cc1)C(=O)CCN(CCO)C	ACT	ACT	INA	INA	INA	INA	INA	INA	INA	INA	INA	INA	INA	INA	INA
CHEMBL565150	CCCCCCOc1ccc(c(c1)I)C(=O)CCN(C)C	ACT	ACT	INA	INA	INA	INA	INA	INA	INA	INA	INA	INA	INA	INA	INA
CHEMBL557905	CCCCCCOc1ccc(c(c1)S(=O)(=O)C)C(=O)CCN(C)C	ACT	ACT	INA	INA	INA	INA	INA	INA	INA	INA	INA	INA	INA	INA	INA
CHEMBL2326408	COc1cc(O)c(c(c1)OC)C(c1ccc2c(c1)OCO2)CC(=O)N1CC(C)CC(C1)C	ACT	INA	INA	INA	INA	INA	INA	INA	INA	INA	INA	INA	INA	INA	INA
CHEMBL2349049	CC(N(C(=O)C1CCN(CC1)C(=O)c1ccc(c(c1)[N+](=O)[O-])S(=O)(=O)C)C(C)C)C	INA	INA	INA	INA	INA	INA	INA	INA	INA	INA	INA	INA	INA	INA	INA
CHEMBL4210210	COC(=O)Cc1ccc(cc1)OCc1oc(nc1C)c1ccccc1OC	ACT	ACT	INA	INA	INA	INA	INA	INA	INA	INA	INA	INA	INA	INA	INA
CHEMBL2312273	O=C(Nc1cc(C)c(c2c1CCC2)Oc1ccc(c(c1)CCc1ccccc1O)O)CC(=O)O	INA	ACT	INA	INA	INA	INA	INA	INA	INA	INA	INA	INA	INA	INA	INA
CHEMBL2070239	Fc1cccc(c1)CN(C(=O)c1cnc(s1)c1ccc(c(c1)[N+](=O)[O-])S(=O)(=O)C)C	ACT	ACT	INA	INA	INA	INA	INA	INA	INA	INA	INA	INA	INA	INA	INA
CHEMBL12989	O=C(NCc1ccccc1)NCc1ccn(c1)c1cc2c(cc1C(F)(F)F)[nH]c(=O)c(=O)n2CC(=O)O	INA	INA	INA	INA	INA	INA	ACT	ACT	INA	INA	INA	INA	INA	INA	INA
CHEMBL314248	OC(=O)Cn1c2cc(n3ccc(c3)C(=O)O)c(cc2[nH]c(=O)c1=O)C(F)(F)F	INA	INA	INA	INA	INA	INA	ACT	ACT	INA	INA	INA	INA	INA	INA	INA
CHEMBL86271	ClCC(=N)N(S(=O)(=O)c1cc(Cl)c(c(c1)Cl)Oc1ccc(cc1Cl)[N+](=O)[O-])N	ACT	INA	INA	INA	INA	INA	INA	INA	INA	INA	INA	INA	INA	INA	INA
CHEMBL3978868	COc1ccc2c(c1)CN(CCS2)C(=O)NCCc1cnc[nH]1	INA	INA	INA	ACT	INA	INA	INA	INA	INA	INA	INA	INA	INA	INA	INA
CHEMBL3961914	ONC(=O)N1CCSc2c(C1)cc(OC)cc2	INA	INA	INA	ACT	INA	INA	INA	INA	INA	INA	INA	INA	INA	INA	INA
CHEMBL213853	O=C1CCNC(=O)CCc2ccc(Oc3cc(CCN1)cc(c3O)Br)c(c2)Br	INA	INA	INA	ACT	INA	INA	INA	INA	INA	INA	INA	INA	INA	INA	INA
CHEMBL3958287	COC(=O)C(=O)N1CCSc2c(C1)cccc2	INA	INA	INA	ACT	INA	INA	INA	INA	INA	INA	INA	INA	INA	INA	INA
CHEMBL3952083	ICC(=O)N1CCSc2c(C1)cc(OC)cc2	INA	INA	INA	ACT	INA	INA	INA	INA	INA	INA	INA	INA	INA	INA	INA
CHEMBL352819	c1ccc(cc1)CNc1ccnc(c1)N1CCc2c(C1)cccc2	INA	INA	INA	INA	INA	ACT	INA	INA	INA	INA	INA	INA	INA	INA	INA
CHEMBL170552	OCCNc1cc(C)nc(c1)N1CCc2c(C1)cccc2	INA	INA	INA	INA	INA	ACT	INA	INA	INA	INA	INA	INA	INA	INA	INA
CHEMBL41399	CCSc1c(Cl)cc2c(c1[N+](=O)[O-])nc(c(n2)O)O	INA	INA	INA	INA	INA	ACT	INA	INA	INA	INA	INA	INA	INA	INA	INA
CHEMBL28651	CSc1ccc(cc1)N1CCN(CC1)Cc1c[nH]c2c1cccn2	INA	INA	INA	INA	INA	INA	INA	INA	INA	INA	INA	INA	INA	INA	INA
CHEMBL543722	Oc1nc2c(nc1O)cc(cc2C(P(=O)(O)O)N)[N+](=O)[O-]	INA	INA	INA	INA	INA	ACT	INA	INA	INA	INA	INA	INA	INA	INA	INA
CHEMBL297881	Oc1nc2c(nc1O)cc(c(c2[N+](=O)[O-])C)Cl	INA	INA	INA	INA	INA	ACT	INA	INA	INA	INA	INA	INA	INA	INA	INA
CHEMBL41291	Clc1cnc2c(c1)nc(c(c2O)c1cccc(c1)Oc1ccccc1)O	INA	INA	INA	INA	INA	ACT	INA	INA	INA	INA	INA	INA	INA	INA	INA
CHEMBL312588	Oc1cccc(c1)NC(=Nc1ccc(cc1C)[N+](=O)[O-])N	INA	INA	INA	INA	INA	INA	INA	INA	INA	INA	INA	INA	INA	INA	INA
CHEMBL12546	Oc1nc2cccc(c2nc1O)C(P(=O)(O)O)Nc1ccccc1	INA	INA	INA	INA	INA	ACT	INA	INA	INA	INA	INA	INA	INA	INA	INA
CHEMBL182698	Fc1ccc(cc1)CC1CCN(CC1)CCC(=O)c1ccc2c(c1)oc(n2)O	INA	INA	INA	INA	INA	ACT	INA	INA	INA	INA	INA	INA	INA	INA	INA
CHEMBL43318	O=Nc1c(O)nc2c(c1O)cc(cc2)Cl	INA	INA	INA	INA	INA	ACT	INA	INA	INA	INA	INA	INA	INA	INA	INA
CHEMBL132511	CC(C12CC3CC(C1)CC(C2)(C3)N)C	INA	INA	INA	INA	INA	ACT	INA	INA	INA	INA	INA	INA	INA	INA	INA
CHEMBL183457	Oc1nc2c(s1)cc(cc2)NC(=O)C(=O)N1CCC(CC1)Cc1ccccc1	INA	INA	INA	INA	INA	ACT	INA	INA	INA	INA	INA	INA	INA	INA	INA
CHEMBL82144	N=C1N(CCN1c1ccccc1)c1ccccc1	INA	INA	INA	INA	INA	INA	INA	INA	INA	INA	INA	INA	INA	INA	INA
CHEMBL545471	CNC(=N)NC	INA	INA	INA	INA	INA	INA	INA	INA	INA	INA	INA	INA	INA	INA	INA
CHEMBL69429	OC(Cc1ccc(cc1)O)CN1CCC(CC1)(O)Cc1ccc(cc1)Cl	INA	INA	INA	INA	INA	ACT	INA	INA	INA	INA	INA	INA	INA	INA	INA
CHEMBL275966	COC(P(=O)(O)O)c1cc(cc2c1nc(O)c(n2)O)[N+](=O)[O-]	INA	INA	INA	INA	INA	ACT	INA	INA	INA	INA	INA	INA	INA	INA	INA
CHEMBL333936	Oc1ccc2c(c1)[nH]c(c2)C(=O)N1CCC(CC1)Cc1ccccc1	INA	INA	INA	INA	INA	ACT	INA	INA	INA	INA	INA	INA	INA	INA	INA
CHEMBL12804	Fc1cc(CP(=O)(O)O)c2c(c1)nc(c(n2)O)O	INA	INA	INA	INA	INA	ACT	INA	INA	INA	INA	INA	INA	INA	INA	INA
CHEMBL42367	COc1c(OC)cc2c(c1O)nc(c(n2)O)O	INA	INA	INA	INA	INA	INA	INA	INA	INA	INA	INA	INA	INA	INA	INA
CHEMBL415077	N=C(NC12CC3CC(C2)CC(C1)C3)Nc1ccccc1c1ccccc1	INA	INA	INA	INA	INA	INA	INA	INA	INA	INA	INA	INA	INA	INA	INA
CHEMBL311074	Nc1nc2cccc3c2c([nH]1)ccc3	INA	INA	INA	INA	INA	INA	INA	INA	INA	INA	INA	INA	INA	INA	INA
CHEMBL78411	N=C(Nc1ccccc1C(C)(C)C)Nc1ccccc1C(C)(C)C	INA	INA	INA	INA	INA	INA	INA	INA	INA	INA	INA	INA	INA	INA	INA
CHEMBL43846	Oc1nc2c(nc1O)cc(c(c2Cl)Cl)Cl	INA	INA	INA	INA	INA	ACT	INA	INA	INA	INA	INA	INA	INA	INA	INA
CHEMBL282623	CCOC(=O)CC1CCCN1C(=O)C(=O)c1c[nH]c2c1cccc2	INA	INA	INA	INA	ACT	INA	INA	INA	INA	INA	INA	INA	INA	INA	INA
CHEMBL3138009	CC(=O)c1ccc(cc1)C#CC1(O)CCC2(C(C1)CCC1C2CCC2(C1CCC2C(=O)C)C)C	INA	INA	INA	INA	ACT	INA	INA	INA	INA	INA	INA	INA	INA	INA	INA
CHEMBL415290	CCOC(=O)c1ncn2c1CN(C)C(=O)c1c2ccc(c1)Cl	INA	INA	INA	INA	ACT	INA	INA	INA	INA	INA	INA	INA	INA	INA	INA
CHEMBL3137990	CC(=O)C1CCC2C1(C)CCC1C2CCC2C1(C)CCC(C2)(O)C(F)(F)F	INA	INA	INA	INA	ACT	INA	INA	INA	INA	INA	INA	INA	INA	INA	INA
CHEMBL279867	CC(n1c(=O)c2c(ncn2c2c1cccc2)c1noc(n1)C1CC1)C	INA	INA	INA	INA	ACT	INA	INA	INA	INA	INA	INA	INA	INA	INA	INA
CHEMBL58385	CCOC(=O)c1ncn2c1CN(C)C(=O)c1c2ccc(c1)CC	INA	INA	INA	INA	ACT	INA	INA	INA	INA	INA	INA	INA	INA	INA	INA
CHEMBL3289195	CCCN(C(=O)C=CC=Cc1ccc2c(c1)OCO2)CCC	INA	INA	INA	INA	INA	INA	INA	INA	INA	INA	INA	INA	INA	INA	INA
CHEMBL3427532	O=C(C1CCC2C1(C)CCC1C2CCC2C1CCC(C2)(C)O)Cn1nccn1	INA	INA	INA	INA	ACT	INA	INA	INA	INA	INA	INA	INA	INA	INA	INA
CHEMBL4104908	O=C(C1CCC2C1(C)CCC1C2CCC2C1CCC(C2)(C)O)Cn1nnc(c1)C	INA	INA	INA	INA	INA	INA	INA	INA	INA	INA	INA	INA	INA	INA	INA
CHEMBL4072311	N#Cc1cnn(n1)CC(=O)C1CCC2C1(C)CCC1C2CCC2C1CCC(C2)(C)O	INA	INA	INA	INA	INA	INA	INA	INA	INA	INA	INA	INA	INA	INA	INA
CHEMBL9790	N#Cc1cc2=NC(=O)C(=O)N=c2cc1[N+](=O)[O-]	INA	INA	INA	INA	INA	INA	ACT	INA	INA	INA	INA	INA	INA	INA	INA
CHEMBL311344	CCOC(=O)Cn1c2cc(n3ccc(c3)C(=O)O)c(cc2[nH]c(=O)c1=O)C(F)(F)F	INA	INA	INA	INA	INA	INA	ACT	INA	INA	INA	INA	INA	INA	INA	INA
CHEMBL3969249	O=C1NC(=C(C(N1)c1ccccc1)C(=O)OCc1ccc(cc1)F)C	INA	INA	INA	INA	INA	INA	INA	INA	INA	INA	INA	INA	INA	INA	ACT
CHEMBL3954902	Brc1cccc(c1)C1OCCc2c1[nH]c1c2cccc1	INA	INA	INA	INA	INA	INA	INA	INA	INA	INA	INA	INA	INA	INA	ACT
CHEMBL3957527	Fc1ccc(cc1Cl)C1OCCc2c1[nH]c1c2cccc1	INA	INA	INA	INA	INA	INA	INA	INA	INA	INA	INA	INA	INA	INA	ACT
CHEMBL3891304	COc1ccc(cc1)COC(=O)C1=C(NC(=O)NC1c1ccccc1)Cc1cccs1	INA	INA	INA	INA	INA	INA	INA	INA	INA	INA	INA	INA	INA	INA	ACT
CHEMBL3890967	COc1ccc(cc1)COC(=O)C1=C(CC(C)C)NC(=O)NC1c1ccccc1	INA	INA	INA	INA	INA	INA	INA	INA	INA	INA	INA	INA	INA	INA	ACT
CHEMBL570930	Cc1ccc(cc1)N=C1c2ccccc2N(C1=O)C	INA	INA	ACT	INA	INA	INA	INA	INA	INA	INA	INA	INA	INA	INA	INA
CHEMBL378695	COc1ccc(cc1)N=C1C(=O)Nc2c1cccc2	INA	INA	ACT	INA	INA	INA	INA	INA	INA	INA	INA	INA	INA	INA	INA
CHEMBL1338805	OCCNc1c2ccccc2nc2c1cccc2	INA	INA	INA	INA	INA	INA	INA	INA	INA	INA	INA	INA	INA	INA	INA
CHEMBL55960	Cc1cc(C=Cc2ccccc2)cc(c1O)C	INA	INA	ACT	INA	INA	INA	INA	INA	INA	INA	INA	INA	INA	INA	INA
CHEMBL131680	COc1ccc(cc1O)C=CC(=O)OCCc1ccccc1	INA	INA	INA	INA	INA	INA	INA	INA	INA	INA	INA	INA	INA	INA	INA
CHEMBL1736964	CCCC(=O)NC1=C(N2CC2)C(=O)C(=C(C1=O)N1CC1)NC(=O)CCC	INA	INA	INA	INA	INA	INA	INA	INA	INA	INA	INA	INA	INA	INA	INA
CHEMBL4206443	OC(=O)c1ccc(c(c1)OCCCc1c(C)n[nH]c1C)I	INA	INA	ACT	INA	INA	INA	INA	INA	INA	INA	INA	INA	INA	INA	INA
CHEMBL3695468	OC(=O)Cc1ccccc1Nc1c(O)cccc1Cl	INA	INA	ACT	INA	INA	INA	INA	INA	INA	INA	INA	INA	INA	INA	INA
CHEMBL1454250	COc1ccc(cc1)C1CC=C(C(N1S(=O)(=O)c1ccccc1C)c1ccccc1F)C(=O)O	INA	INA	INA	INA	INA	INA	INA	INA	INA	INA	INA	INA	INA	INA	INA
CHEMBL1301278	CN(CC(C(c1ccccc1)(c1ccccc1)O)CCC(C(c1ccccc1)(c1ccccc1)O)CN(C)C)C	INA	INA	INA	INA	INA	INA	INA	INA	INA	INA	INA	INA	INA	INA	INA
CHEMBL1976696	COc1cc(ccc1O)CC(C(Cc1ccc(c(c1)OC)O)C)C	INA	INA	ACT	INA	INA	INA	INA	INA	INA	INA	INA	INA	INA	INA	INA
CHEMBL214784	SCc1ccc(o1)c1cccnc1	INA	INA	INA	INA	INA	INA	INA	INA	INA	INA	INA	INA	ACT	INA	INA
CHEMBL361364	CCn1cnc(c1)c1cccnc1	INA	INA	INA	INA	INA	INA	INA	INA	INA	INA	INA	INA	INA	INA	INA
CHEMBL1762808	OCCN(C(C)C)Cc1csc(n1)c1cn(c2c1cccc2Cl)CC1CCOCC1	INA	INA	INA	INA	INA	INA	INA	INA	INA	INA	INA	INA	INA	INA	INA
CHEMBL2018914	COc1ccc2c(c1)nc([nH]2)SCCCC(=O)O	INA	INA	INA	INA	INA	INA	INA	INA	INA	INA	INA	INA	INA	INA	INA
CHEMBL2010601	O=C(c1c[nH]c2c(c1=O)cccc2)Nc1cc(O)c(cc1C(C)(C)C)C(C)(C)C	INA	INA	INA	INA	INA	INA	INA	INA	INA	INA	INA	INA	INA	INA	INA
CHEMBL2414256	Clc1ccc(cc1)C(c1nnnn1C(C)(C)C)NCCNc1ccnc2c1ccc(c2)Cl	INA	INA	INA	INA	INA	INA	INA	INA	INA	INA	INA	INA	INA	INA	INA
CHEMBL2018916	COc1ccc2c(c1)nc([nH]2)SCc1ccc(cc1)C	INA	INA	INA	INA	INA	INA	INA	INA	INA	INA	INA	INA	INA	INA	INA
CHEMBL4107005	CCCCCCCCCCCC(=O)OC(CCP(=O)(OCCNC(=O)c1ccc(cc1)Cn1c(=O)[nH]c2c1nc(OCCOC)nc2N)O)COC(=O)CCCCCCCCCCC	INA	INA	INA	INA	INA	INA	INA	INA	INA	INA	INA	INA	ACT	INA	INA
CHEMBL2018915	COc1ccc2c(c1)nc([nH]2)SCc1ccccc1	INA	INA	INA	INA	INA	INA	INA	INA	INA	INA	INA	INA	INA	INA	INA
CHEMBL2019022	COc1ccc2c(c1)nc([nH]2)SCc1ccccn1	INA	INA	INA	INA	INA	INA	INA	INA	INA	INA	INA	INA	INA	INA	INA
CHEMBL1622067	CCOC(=O)Nc1ccc2c(c1)N(C(=O)CN1CCN(CC1)C)c1ccccc1CC2	INA	INA	INA	INA	INA	INA	INA	INA	INA	INA	INA	INA	INA	INA	INA
CHEMBL3763399	O=C(Nc1ccc2c(c1)N(C(=O)Cn1cccc1)c1ccccc1CC2)OC1CCCC1	INA	INA	INA	INA	INA	INA	INA	INA	INA	ACT	INA	INA	INA	INA	INA
CHEMBL3764583	O=C(OC(C)(C)C)Nc1ccc2c(c1)N(C(=O)Cn1cccc1)c1ccccc1CC2	INA	INA	INA	INA	INA	INA	INA	INA	INA	ACT	INA	INA	INA	INA	INA
CHEMBL3764414	CCOCC(=O)N1c2cc(ccc2CCc2c1cccc2)NC(=O)OC(C)C	INA	INA	INA	INA	INA	INA	INA	INA	INA	INA	INA	INA	INA	INA	INA
CHEMBL3764542	CCNS(=O)(=O)Nc1ccc2c(c1)N(C(=O)CN(CC)CC)c1ccccc1CC2	INA	INA	INA	INA	INA	INA	INA	INA	INA	INA	INA	INA	INA	INA	INA
CHEMBL3763758	CC(OCC(=O)N1c2cc(ccc2CCc2c1cccc2)NC(=O)OC(C)C)C	INA	INA	INA	INA	INA	INA	INA	INA	INA	ACT	INA	INA	INA	INA	INA
CHEMBL2311171	OC1CCC2(C(C1)CCC1C2CCC2(C1CCC2)C)C	INA	INA	INA	INA	INA	INA	INA	INA	INA	ACT	INA	INA	INA	INA	INA
CHEMBL208980	CCCCCCCCC(C1CCC(O1)C1CCC(O1)C(CCCCCCCC)O)O	INA	INA	INA	INA	INA	INA	INA	INA	INA	INA	INA	ACT	INA	INA	INA
CHEMBL357666	CCCCCCC(=O)CCCC(C1CCC(O1)C1CCC(O1)C(CCCCCCCCCCCCC1=CC(OC1=O)C)O)O	INA	INA	INA	INA	INA	INA	INA	INA	INA	INA	INA	ACT	INA	INA	INA
CHEMBL211108	CCCCCCCCCCCCC(C1CCC(O1)C1CCC(O1)C(CCCCCCCCCCCC)O)O	INA	INA	INA	INA	INA	INA	INA	INA	INA	INA	INA	ACT	INA	INA	INA
CHEMBL429023	COc1cc2c(cc1OC)OCC1C2C(=O)c2c(O1)c1CC(Oc1cc2)C(=C)C	INA	INA	INA	INA	INA	INA	INA	INA	INA	INA	INA	ACT	INA	INA	INA
CHEMBL563175	CCCCCCS(=O)(=O)c1cc(Cl)c(cc1Cl)C(=O)CCN1CCN(CC1)C(=O)C	INA	ACT	INA	INA	INA	INA	INA	INA	INA	INA	INA	INA	INA	INA	INA
CHEMBL561170	CCCCCCSc1cc(Cl)c(c(c1)Cl)C(=O)CCN1CC1C	INA	ACT	INA	INA	INA	INA	INA	INA	INA	INA	INA	INA	INA	INA	INA
CHEMBL562584	CCCCCCOc1ccc(c(c1Cl)Cl)C(=O)CCN1CCNC(=O)C1	INA	ACT	INA	INA	INA	INA	INA	INA	INA	INA	INA	INA	INA	INA	INA
CHEMBL562251	CCCCCCS(=O)(=O)c1ccc(c(c1Cl)Cl)C(=O)CCN1CC1C	INA	ACT	INA	INA	INA	INA	INA	INA	INA	INA	INA	INA	INA	INA	INA
CHEMBL560108	CCCCCCS(=O)(=O)c1cc(Cl)c(cc1Cl)C(=O)CCN1CCNC(=O)C1	INA	ACT	INA	INA	INA	INA	INA	INA	INA	INA	INA	INA	INA	INA	INA
CHEMBL550758	CCCCCCOc1cc(Cl)c(c(c1)Cl)C(=O)CCN(C)C	INA	ACT	INA	INA	INA	INA	INA	INA	INA	INA	INA	INA	INA	INA	INA
CHEMBL1590320	CC(CC(=O)n1nc(nc1NCc1ccc(cc1)F)c1cccnc1)C	INA	ACT	INA	INA	INA	INA	INA	INA	INA	INA	INA	INA	INA	INA	INA
CHEMBL1448563	S=C1SC(=Cc2nc3c([nH]2)cccc3)C(=O)N1c1ccccc1	INA	INA	INA	INA	INA	INA	INA	INA	INA	INA	INA	INA	INA	INA	INA
CHEMBL1360549	O=C(N1CCC(CC1)CN1CCOCC1)Nc1ccc(c(c1)C)Br	INA	INA	INA	INA	INA	INA	INA	INA	INA	INA	INA	INA	INA	INA	INA
CHEMBL1356353	CC(CCOc1ccc(cc1)C1N=C(N)Nc2n1c1ccccc1n2)C	INA	INA	INA	INA	INA	INA	INA	INA	INA	INA	INA	INA	INA	INA	INA
CHEMBL1551840	CCCS(=O)(=O)N1CC(=O)N(C(C1)(C)C(=O)NC1CCCCCC1)c1cc(C)ccc1C	INA	INA	INA	INA	INA	INA	INA	INA	INA	INA	INA	INA	INA	INA	INA
CHEMBL1374242	OCCCNC(=O)Nc1ccc2c(c1)nc(c(n2)c1ccco1)c1ccco1	INA	INA	INA	INA	INA	INA	INA	INA	INA	INA	INA	INA	INA	INA	INA
CHEMBL1310907	O=C(CN1C(=O)NC(=Cc2ccco2)C1=O)Nc1ccc(cc1)C	INA	INA	INA	INA	INA	INA	INA	INA	INA	INA	INA	INA	INA	INA	INA
CHEMBL1358389	CCc1ccccc1NC(=O)N1CCOc2c1cccc2	INA	ACT	INA	INA	INA	INA	INA	INA	INA	INA	INA	INA	INA	INA	INA
CHEMBL1970265	CN(c1ccc(cc1)N=Cc1ccc(cc1)N(C)C)C	INA	INA	INA	INA	INA	INA	INA	INA	INA	INA	INA	INA	INA	INA	INA
CHEMBL1358471	N#Cc1nc(oc1N1CCN(CC1)c1ccccc1)c1ccc(o1)COc1ccccc1C	INA	ACT	INA	INA	INA	INA	INA	INA	INA	INA	INA	INA	INA	INA	INA
CHEMBL551777	CCCCCCOc1ccc(c(c1)Cl)C(=O)CCN1CCOCC1	INA	ACT	INA	INA	INA	INA	INA	INA	INA	INA	INA	INA	INA	INA	INA
CHEMBL1401657	CCCCCOc1ccc(cc1CN(CCCl)CCCl)C	INA	INA	INA	INA	INA	INA	INA	INA	INA	INA	INA	INA	INA	INA	INA
CHEMBL1589738	SC(=NCCc1ccccc1)Nc1cccc(c1)[N+](=O)[O-]	INA	INA	INA	INA	INA	INA	INA	INA	INA	INA	INA	INA	INA	INA	INA
CHEMBL1378047	CCOC(=O)c1cnc2c(c1Nc1ccc(cc1)S(=O)(=O)Nc1ncccn1)cc(cc2C)C	INA	INA	INA	INA	INA	INA	INA	INA	INA	INA	INA	INA	INA	INA	INA
CHEMBL1589919	CCN(c1cc2n(CC)cc(c(=O)c2cc1F)S(=O)(=O)c1ccc(cc1)OC)CC	INA	INA	INA	INA	INA	INA	INA	INA	INA	INA	INA	INA	INA	INA	INA
CHEMBL109037	OC(=O)C(Cc1cc(O)c(cc1O)O)N	INA	INA	INA	INA	INA	INA	INA	INA	INA	INA	INA	INA	INA	INA	INA
CHEMBL1397441	Clc1ccc(c(c1)N1CCN(CC1)S(=O)(=O)c1ccc2c(c1)CC(N2C(=O)C1CCC1)C)C	INA	INA	INA	INA	INA	INA	INA	INA	INA	INA	INA	INA	INA	INA	INA
CHEMBL3207447	Cc1ccc(cc1)CN1CCN(CC1)N=Cc1ccc(cc1)C(=O)O	INA	ACT	INA	INA	INA	INA	INA	INA	INA	INA	INA	INA	INA	INA	INA
CHEMBL1592795	CCOC(=O)c1c(oc2c1cc(cc2)NS(=O)(=O)c1ccc(cc1)C)c1ccccc1	INA	INA	INA	INA	INA	INA	INA	INA	INA	INA	INA	INA	INA	INA	INA
CHEMBL1355965	ClC1=C(Cl)C(=C(C1(Cl)C1(Cl)C(=C(C(=C1Cl)Cl)Cl)Cl)Cl)Cl	INA	INA	INA	INA	INA	INA	INA	INA	INA	INA	INA	INA	INA	INA	INA
CHEMBL1472916	O=C(Nc1ccc(cc1)c1nc2c(s1)cc(cc2)C)COc1ccc(cc1Br)Br	INA	ACT	INA	INA	INA	INA	INA	INA	INA	INA	INA	INA	INA	INA	INA
CHEMBL1307394	CCCOP(=O)(C(c1ccc(cc1)N(C)C)Nc1ccccc1)c1ccc(cc1)N(C)C	INA	INA	INA	INA	INA	INA	INA	INA	INA	INA	INA	INA	INA	INA	INA
CHEMBL1346640	CCOc1cccc(c1OCc1ccc(cc1Cl)Cl)CNc1ccc(cc1)O	INA	INA	INA	INA	INA	INA	INA	INA	INA	INA	INA	INA	INA	INA	INA
CHEMBL1426027	N#CC(c1nc2c(n1C)cccc2)C1=C(Cl)C(=O)N(C1=O)c1ccccc1	INA	INA	INA	INA	INA	INA	INA	INA	INA	INA	INA	INA	INA	INA	INA
CHEMBL1481083	CCOc1cc(CNc2ccc(cc2)O)cc(c1OCc1ccccc1F)Br	INA	INA	INA	INA	INA	INA	INA	INA	INA	INA	INA	INA	INA	INA	INA
CHEMBL1598824	CCCN(C(=O)Cn1c2sc3c(c2c(=O)n(c1=O)c1ccc(cc1)CC)CCC3)CCC	INA	ACT	INA	INA	INA	INA	INA	INA	INA	INA	INA	INA	INA	INA	INA
CHEMBL1990772	CC(=NNC(=O)c1cc2ccccc2cc1O)C1C(=O)c2c(C1=O)cccc2	INA	INA	INA	INA	INA	INA	INA	INA	INA	INA	INA	INA	INA	INA	INA
CHEMBL3195873	Nc1ccc(cc1)C(=NNc1ccc(cc1)[N+](=O)[O-])C	INA	ACT	INA	INA	INA	INA	INA	INA	INA	INA	INA	INA	INA	INA	INA
CHEMBL1529749	COC(=O)c1c(scc1c1cccs1)NC(=O)c1cccc(c1)Cl	INA	INA	INA	INA	INA	INA	INA	INA	INA	INA	INA	INA	INA	INA	INA
CHEMBL1704267	Fc1ccc(cc1)C=NNC(=O)c1cc(nc2c1cccc2)c1ccco1	INA	INA	INA	INA	INA	INA	INA	INA	INA	INA	INA	INA	INA	INA	INA
CHEMBL1515860	COc1ccc(c(c1)OC)NC(=O)c1c(NCc2ccc(o2)C)sc2c1CCCCC2	INA	INA	INA	INA	INA	INA	INA	INA	INA	INA	INA	INA	INA	INA	INA
CHEMBL578741	Nc1ccc(cc1)c1[nH]c2c(n1)ccc(c2)c1[nH]c2c(n1)ccc(c2)N	INA	INA	INA	INA	INA	INA	INA	INA	INA	INA	INA	INA	INA	INA	INA
CHEMBL1522125	COc1c(cccc1OC)C=CC(=O)OCC(=O)NCC1CCCO1	INA	INA	INA	INA	INA	INA	INA	INA	INA	INA	INA	INA	INA	INA	INA
CHEMBL1553955	O=C(C1CCN(CC1)C(=O)c1cnn(c1n1cccc1)c1ccccc1)NCc1ccccc1	INA	INA	INA	INA	INA	INA	INA	INA	INA	INA	INA	INA	INA	INA	INA
CHEMBL1403006	CCc1ccccc1NS(=O)(=O)c1ccc(cc1)c1coc(n1)C	INA	INA	INA	INA	INA	INA	INA	INA	INA	INA	INA	INA	INA	INA	INA
CHEMBL1554958	CCOCCCNC(=O)c1c(NC(=O)Cc2coc3c2cc(C)cc3)sc2c1CCC2	INA	INA	INA	INA	INA	INA	INA	INA	INA	INA	INA	INA	INA	INA	INA
CHEMBL1437311	CCc1ccc(cc1)NC(=O)CC1C(=O)NCCN1C(=O)c1ccccc1OC	INA	ACT	INA	INA	INA	INA	INA	INA	INA	INA	INA	INA	INA	INA	INA
CHEMBL1580375	O=C(c1ccc(cc1)S(=O)(=O)N1CCCCC1)NCCn1c(C)cc2c1cccc2	INA	INA	INA	INA	INA	INA	INA	INA	INA	INA	INA	INA	INA	INA	INA
CHEMBL1368166	O=C(C1C2C=CC(C1C(=O)O)O2)Nc1ccc(cc1)S(=O)(=O)N1CCc2c1cccc2	INA	INA	INA	INA	INA	INA	INA	INA	INA	INA	INA	INA	INA	INA	INA
CHEMBL1430956	C=CCNC(=O)C(=Cc1cc(Cl)c(c(c1)OC)OCC)C#N	INA	INA	INA	INA	INA	INA	INA	INA	INA	INA	INA	INA	INA	INA	INA
CHEMBL1339636	CC1CCc2c(C1)c(C(=O)O)c1c(n2)ccc(c1)S(=O)(=O)N1CCC(CC1)C(=O)NCc1ccccc1Cl	INA	INA	INA	INA	INA	INA	INA	INA	INA	INA	INA	INA	INA	INA	INA
CHEMBL1447396	CCC(C(=O)Nc1cc(ccc1F)[N+](=O)[O-])(C)C	INA	ACT	INA	INA	INA	INA	INA	INA	INA	INA	INA	INA	INA	INA	INA
CHEMBL577415	O=C(c1nn(c2c1CS(=O)(=O)c1c2cccc1)C)Nc1ccc(c(c1)Cl)F	INA	ACT	INA	INA	INA	INA	INA	INA	INA	INA	INA	INA	INA	INA	INA
CHEMBL1315450	CCc1ccc(cc1)S(=O)(=O)c1cn(C)c2c(c1=O)cc(c(c2)N1CCCCC1C)F	INA	INA	INA	INA	INA	INA	INA	INA	INA	INA	INA	INA	INA	INA	INA
CHEMBL1355592	CC1CN(c2cccc(c2)C)c2n(C1)c1c(n2)n(C)c(=O)n(c1=O)CC(=O)O	INA	ACT	INA	INA	INA	INA	INA	INA	INA	INA	INA	INA	INA	INA	INA
CHEMBL387326	C=CC1CN2CCC1CC2C(c1ccnc2c1cc(OC)cc2)O	INA	ACT	INA	INA	INA	INA	INA	INA	INA	INA	INA	INA	INA	INA	INA
CHEMBL1316962	COc1ccc(cc1NC(=O)N1CCC(CC1)CN1CCc2c(C1)cccc2)Cl	INA	INA	INA	INA	INA	INA	INA	INA	INA	INA	INA	INA	INA	INA	INA
CHEMBL3195461	Oc1ccc(cc1)N=Cc1sc2c(c1Cl)cccc2	INA	INA	INA	INA	INA	INA	INA	INA	INA	INA	INA	INA	INA	INA	INA
CHEMBL1548678	O=C1NC(=O)C(=CC=Cc2coc3c(c2=O)cc(cc3)Br)C(=O)N1	INA	INA	INA	INA	INA	INA	INA	INA	INA	INA	INA	INA	INA	INA	INA
CHEMBL570776	CCCCCCOc1ccc(c(c1)Cl)C(=O)CCN1CC1C	INA	ACT	INA	INA	INA	INA	INA	INA	INA	INA	INA	INA	INA	INA	INA
CHEMBL1315028	O=C(CN(S(=O)(=O)c1ccc2c(c1)c1CCCCc1[nH]2)C)Nc1c(C)cccc1C	INA	INA	INA	INA	INA	INA	INA	INA	INA	INA	INA	INA	INA	INA	INA
CHEMBL1596521	COc1ccc(cc1)c1nnc(c2c1cccc2)Nc1ccc(cc1)CC(=O)N	INA	INA	INA	INA	INA	INA	INA	INA	INA	INA	INA	INA	INA	INA	INA
CHEMBL1464544	CN(C=C1SC(=S)N(C1=O)c1ccc(cc1)C(C)C)C	INA	INA	INA	INA	INA	INA	INA	INA	INA	INA	INA	INA	INA	INA	INA
CHEMBL1318238	Cc1ccc(cc1)CNc1ncnc2c1c(no2)c1ccc(cc1)F	INA	ACT	INA	INA	INA	INA	INA	INA	INA	INA	INA	INA	INA	INA	INA
CHEMBL1335321	O=C(Nc1ccc2c(c1)nc(c(n2)c1ccco1)c1ccco1)NC1CC1	INA	INA	INA	INA	INA	INA	INA	INA	INA	INA	INA	INA	INA	INA	INA
CHEMBL1554444	[O-][N+](=O)c1cc(ccc1S(=O)(=O)C)c1nnc(o1)c1ccccc1	INA	INA	INA	INA	INA	INA	INA	INA	INA	INA	INA	INA	INA	INA	INA
CHEMBL1550129	CCN(S(=O)(=O)c1cccc(c1)NN=C1C(=O)CCCC1=O)CC	INA	INA	INA	INA	INA	INA	INA	INA	INA	INA	INA	INA	INA	INA	INA
CHEMBL121790	Fc1ccc(cc1)c1c2CCCn2nc1c1cccc(n1)C	INA	ACT	INA	INA	INA	INA	INA	INA	INA	INA	INA	INA	INA	INA	INA
CHEMBL3264936	COc1ccc(cc1)c1ccc(cc1)S(=O)(=O)Nc1ccc(cc1)c1ccc(cc1)CCCc1nn(c(=O)n1CC)Cc1ccc(cc1)C(C)(C)C	INA	INA	INA	INA	INA	INA	INA	INA	INA	INA	INA	INA	INA	INA	INA
CHEMBL468714	Clc1cc(OCc2c(noc2C(C)C)CS(=O)c2c(Cl)cccc2Cl)ccc1C=Cc1cccc(c1)C(=O)O	INA	INA	INA	INA	INA	INA	INA	INA	INA	INA	ACT	INA	INA	INA	INA
CHEMBL1760795	Clc1ccc(cc1)C1(CCC1)c1nnc(n1C)c1ccc(cc1)c1ncnc(c1)O	INA	INA	INA	INA	INA	INA	INA	INA	INA	INA	INA	INA	INA	INA	INA
CHEMBL1760800	Clc1ccc(cc1)C1(CCC1)c1nnc(n1C)c1ccc(cc1)c1nocc1	INA	INA	INA	INA	INA	INA	INA	INA	INA	INA	INA	INA	INA	INA	INA
CHEMBL1483899	COc1ccc(cc1)c1oc2c(c1C#Cc1ccc(cc1)N)cc(cc2)N1CCOCC1	INA	INA	INA	INA	INA	INA	INA	INA	INA	INA	INA	INA	INA	INA	INA
CHEMBL573677	OC(=O)Cc1cccc(c1)OCCC(N(CC(c1ccccc1)c1ccccc1)Cc1cccc(c1Cl)C(F)(F)F)C	INA	INA	INA	INA	INA	INA	INA	INA	INA	INA	INA	INA	INA	INA	INA
CHEMBL1760684	Clc1ccc(cc1)C1(CCC1)c1nnc(n1C)c1ccc(cc1)NC(=O)c1cnccn1	INA	INA	INA	INA	INA	INA	INA	INA	INA	INA	INA	INA	INA	INA	INA
CHEMBL1576542	OCCn1nc(c(c1N)C#N)C(=Cc1ccccc1)C#N	INA	INA	INA	INA	INA	INA	INA	INA	INA	INA	INA	INA	INA	INA	INA
CHEMBL1743304	OC(=O)C(Cc1ccc(c(c1)I)Oc1cc(I)c(c(c1)I)O)N	INA	INA	INA	INA	INA	INA	INA	INA	INA	INA	INA	INA	INA	INA	INA
CHEMBL1643730	O=C(NC(C)(C)C)Cn1c(cc2c1ccc(c2)C(C(=O)NC(C)(C)C)(C)C)c1cc(cc(c1)C(F)(F)F)C(F)(F)F	INA	INA	INA	INA	INA	INA	INA	INA	INA	INA	INA	INA	INA	INA	INA
CHEMBL59030	OC(=O)Cc1cccc(c1)OCCCN(CC(c1ccccc1)c1ccccc1)Cc1cccc(c1Cl)C(F)(F)F	INA	INA	INA	INA	INA	INA	INA	INA	INA	INA	ACT	INA	INA	INA	INA
CHEMBL3617297	Fc1ccc(cc1)S(=O)(=O)N1CCc2c1cc(cc2)NC(=O)c1c(F)cccc1F	INA	INA	INA	INA	INA	INA	INA	INA	INA	INA	ACT	INA	INA	INA	INA
CHEMBL3596279	OC(=O)c1ccc(cc1O)c1nc(n2c1nccc2)C(=O)c1c(Cl)cccc1C1CC1	INA	INA	INA	INA	INA	INA	INA	INA	INA	INA	INA	INA	INA	INA	INA
CHEMBL497555	CCS(=O)(=O)c1ccc(cc1)c1ccc(c(c1)Cl)c1nnc(n1C)C1(CCC1)c1ccc(cc1)Cl	INA	INA	INA	INA	INA	INA	INA	INA	INA	INA	INA	INA	INA	INA	INA
CHEMBL3318973	Clc1ccc(cc1)C1(CC1)c1nnc2n1cccc2OC1CCCCC1	INA	INA	INA	INA	INA	INA	INA	INA	INA	INA	ACT	INA	INA	INA	INA
CHEMBL1488455	S=C(Nc1ccc(c(c1)Cl)F)NC(=O)C1CC1	INA	INA	INA	INA	INA	INA	INA	INA	INA	INA	INA	INA	INA	INA	INA
CHEMBL490592	c1ccc(cc1)Nc1scc(n1)c1ccccn1	INA	INA	INA	INA	INA	INA	INA	INA	INA	INA	INA	INA	INA	INA	INA
CHEMBL1991679	C#CCn1cc(c2c1cccc2)C=NNC(=O)COc1cccc2c1nccc2	INA	INA	INA	INA	INA	INA	INA	INA	INA	INA	INA	INA	INA	INA	INA
CHEMBL1643736	COc1ccccc1c1cc2c(n1CC(=O)NC(C)(C)C)ccc(c2)C(C(=O)NC(C)(C)C)(C)C	INA	INA	INA	INA	INA	INA	INA	INA	INA	INA	ACT	INA	INA	INA	INA
CHEMBL3617309	Fc1ccc(cc1)S(=O)(=O)N1CCCc2c1cc(cc2)NC(=O)c1ccccc1Cl	INA	INA	INA	INA	INA	INA	INA	INA	INA	INA	ACT	INA	INA	INA	INA
CHEMBL3598052	CC(=O)Nc1cc(n(n1)C(C)C)c1ccc(c(c1)N1CC2C(C1)C2)N(C([2H])([2H])[2H])C(=O)c1c(Cl)cccc1Cl	INA	INA	INA	INA	INA	INA	INA	INA	INA	INA	ACT	INA	INA	INA	INA
CHEMBL3126851	COc1ccc2c(c1)C1CC1(Cn1c2c(C2CCCCC2)c2c1cc(cc2)C(=O)NS(=O)(=O)N(C)C)C(=O)N1CC2CCC(C1)O2	INA	INA	INA	INA	INA	INA	INA	INA	INA	INA	ACT	INA	INA	INA	INA
CHEMBL3317833	CC(CN(S(=O)(=O)Cc1ccccc1)Cc1ccc(cc1)N1CCN(CC1)C(=O)C)C	INA	INA	INA	INA	INA	INA	INA	INA	INA	INA	INA	INA	INA	INA	INA
CHEMBL3318980	Clc1ccc(cc1)C1(CC1)c1nnc2n1cccc2C	INA	INA	INA	INA	INA	INA	INA	INA	INA	INA	ACT	INA	INA	INA	INA
CHEMBL3318979	Clc1ccc(cc1)C1(CC1)c1nnc2n1cccc2C(C)C	INA	INA	INA	INA	INA	INA	INA	INA	INA	INA	ACT	INA	INA	INA	INA
CHEMBL3092197	O=C(c1ccc(cc1OC(F)(F)F)S(=O)(=O)C)N1CCC(CC1)C(S(=O)(=O)c1cccc(c1)C(F)(F)F)(C)C	INA	INA	INA	INA	INA	INA	INA	INA	INA	INA	INA	INA	INA	INA	INA
CHEMBL3126656	COc1ccc2c(c1)C1CC1(Cn1c2c(C2CCCCC2)c2c1cc(cc2)C(=O)NS(=O)(=O)N(C)C)C(=O)N1CCN(CC1)C(=O)N(C)C	INA	INA	INA	INA	INA	INA	INA	INA	INA	INA	INA	INA	INA	INA	INA
CHEMBL4218626	O=C(CC(O)(C)C)NCC1Sc2cc(ccc2N(C1)S(=O)(=O)c1ccc(cc1)F)C(C(F)(F)F)(C(F)(F)F)O	INA	INA	INA	INA	INA	INA	INA	INA	INA	INA	ACT	INA	INA	INA	INA
CHEMBL3827928	OC(C1(CC(C1)(F)F)c1ccc(cc1)OC(F)(F)F)c1ccccn1	INA	INA	INA	INA	INA	INA	INA	INA	INA	INA	ACT	INA	INA	INA	INA
CHEMBL4224969	O=C(c1cc2nc([nH]c2c2c1OC(C2)(C)C)Nc1c(F)cccc1Cl)Nc1ccc(c(c1)C(F)(F)F)F	INA	INA	INA	INA	INA	INA	INA	INA	INA	INA	ACT	INA	INA	INA	INA
CHEMBL3318970	Clc1ccc(cc1)C1(CC1)c1nnc2n1cccc2Oc1ccccc1c1ccccc1	INA	INA	INA	INA	INA	INA	INA	INA	INA	INA	ACT	INA	INA	INA	INA
CHEMBL4100640	OC(=O)CC1CCC2(CC1)CCN(CC2)c1ccc(cn1)c1nc2c([nH]1)ccc(c2)C(F)(F)F	INA	INA	INA	INA	INA	INA	INA	INA	INA	INA	INA	INA	INA	INA	INA
CHEMBL4215754	COCCOc1ccc(cc1F)N1CCN(CC1)CCn1c(=O)n(c2c1nc(N)n1c2nc(n1)c1nccs1)C	INA	INA	INA	INA	INA	INA	INA	INA	INA	INA	INA	INA	INA	INA	INA
CHEMBL354295	Ic1cc(CNC(P(=O)(O)O)C)c2c(c1)nc(c(n2)O)O	INA	INA	INA	INA	INA	INA	ACT	INA	INA	INA	INA	INA	INA	INA	INA
CHEMBL558	CC(COc1c(C)cccc1C)N	INA	INA	INA	INA	INA	INA	INA	INA	INA	INA	INA	INA	INA	ACT	INA
CHEMBL3589894	CNC(=O)c1ccc(c(n1)N)c1cc(Cl)cc(c1Cl)Cl	INA	INA	INA	INA	INA	INA	INA	INA	INA	INA	INA	INA	INA	INA	INA
CHEMBL898	Fc1ccc(c(c1)F)c1ccc(c(c1)C(=O)O)O	INA	INA	ACT	INA	INA	INA	INA	INA	INA	INA	INA	INA	INA	INA	INA
CHEMBL12820	Oc1nc2cc(c(cc2nc1O)n1cccc1)C(F)(F)F	INA	INA	INA	INA	INA	INA	ACT	INA	INA	INA	INA	INA	INA	INA	INA
CHEMBL1202335	On1ncc(c1c1ccccc1)C1CCNCC1	INA	INA	INA	INA	ACT	INA	INA	INA	INA	INA	INA	INA	INA	INA	INA
CHEMBL12448	OC(=O)Cn1c2cc(n3cccc3)c(cc2[nH]c(=O)c1=O)C(F)(F)F	INA	INA	INA	INA	INA	INA	ACT	ACT	INA	INA	INA	INA	INA	INA	INA
CHEMBL1422647	C[N+]1=C(C)C(c2c1c1ncccc1cc2)(C)C	INA	INA	INA	INA	INA	INA	INA	INA	INA	INA	INA	INA	INA	INA	INA
CHEMBL4276813	Clc1cc(COc2ccc(cc2)S(=O)(=O)Nc2ncns2)ccc1OC(F)(F)F	INA	INA	INA	INA	INA	INA	INA	INA	INA	INA	INA	INA	INA	ACT	INA
CHEMBL3822867	CSc1nc(nc2c1cccc2)c1cccc(c1)OC	INA	INA	INA	INA	INA	INA	INA	INA	INA	ACT	INA	INA	INA	INA	INA
CHEMBL1464844	CCN(S(=O)(=O)c1ccc(cc1)NN=C1C(=O)CCCC1=O)CC	INA	INA	INA	INA	INA	INA	INA	INA	INA	INA	INA	INA	INA	INA	INA
CHEMBL117808	C=CCN(C(=N)N)Cc1cccc(c1)CN(C(=N)N)CC=C	INA	INA	INA	INA	INA	ACT	INA	INA	INA	INA	INA	INA	INA	INA	INA
CHEMBL62136	FC(CN(S(=O)(=O)c1ccccc1)c1ccc(cc1)C(C(F)(F)F)(C(F)(F)F)O)(F)F	INA	INA	INA	INA	INA	INA	INA	INA	INA	INA	ACT	INA	INA	INA	INA
CHEMBL4285790	Clc1cc(OCc2cc3nnc(n3cc2C2CC2)NS(=O)(=O)C)cc(c1)Cl	INA	INA	INA	INA	INA	INA	INA	INA	INA	INA	INA	INA	INA	ACT	INA
CHEMBL41036	OC(=O)Cc1cc(Cl)c(c(c1)Cl)Oc1ccc(c(c1)C(C)C)O	ACT	ACT	INA	INA	INA	INA	INA	INA	INA	INA	INA	INA	INA	INA	INA
CHEMBL1978236	OCCN1C(=O)C(=Nc2ccc(cc2)N(C)C)C(=C(C1=O)C#N)C	INA	INA	INA	INA	INA	INA	INA	INA	INA	INA	INA	INA	INA	INA	INA
CHEMBL3113252	Nc1[nH]cc(n1)c1cccc(c1)NC(=O)c1cc2c([nH]1)cccc2	INA	INA	INA	INA	INA	INA	INA	INA	INA	INA	INA	INA	INA	INA	INA
CHEMBL1599533	O=C(Nc1cccc(c1)Cl)NCc1ccc2c(c1)cc(n2C)C	INA	INA	INA	INA	INA	INA	INA	INA	INA	INA	INA	INA	INA	INA	INA
CHEMBL133401	S=C=Nc1ccc2c(c1)C13CCCCC3C(C2)N(CC1)C	INA	INA	INA	INA	INA	ACT	INA	INA	INA	INA	INA	INA	INA	INA	INA
CHEMBL3113262	O=C(c1[nH]ccc1)Nc1cccc(c1)c1nc(n(c1)C(=O)c1[nH]ccc1)N	INA	INA	INA	INA	INA	INA	INA	INA	INA	INA	INA	INA	INA	INA	INA
CHEMBL263631	O=C1NC(=O)C(N1)Cc1cc(Br)c(c(c1)Br)Oc1ccc(c(c1)C(C)C)O	ACT	ACT	INA	INA	INA	INA	INA	INA	INA	INA	INA	INA	INA	INA	INA
CHEMBL236863	OC(=O)Cc1cc(Cl)c(c(c1)Cl)Oc1ccc(c(c1)c1cccc(c1)O)O	ACT	ACT	INA	INA	INA	INA	INA	INA	INA	INA	INA	INA	INA	INA	INA
CHEMBL442243	OC(=O)Cc1cc(Cl)c(c(c1)Cl)Oc1ccc(c(c1)c1cccc(c1)C(F)(F)F)O	ACT	ACT	INA	INA	INA	INA	INA	INA	INA	INA	INA	INA	INA	INA	INA
CHEMBL1326833	COc1ccc(c(c1)c1c2cc(O)c(=O)cc2oc2c1cc(O)c(c2)O)OC	INA	INA	INA	INA	INA	INA	INA	INA	INA	INA	INA	INA	INA	INA	INA
CHEMBL3126369	OC(=O)C(=O)Nc1ccc(c2c1ccn2Cc1ccc(c(c1)C(C)C)O)C	ACT	ACT	INA	INA	INA	INA	INA	INA	INA	INA	INA	INA	INA	INA	INA
CHEMBL3236343	O=C(c1ccccc1)NCc1noc(n1)c1nn(c2c1cccc2)CCn1cncc1	INA	INA	INA	INA	INA	INA	INA	INA	INA	INA	INA	INA	INA	INA	INA
CHEMBL998	CCOC(=O)N1CCC(=C2c3ccc(cc3CCc3c2nccc3)Cl)CC1	INA	INA	INA	INA	INA	INA	INA	INA	INA	INA	ACT	INA	INA	INA	INA
CHEMBL4290579	O=S(=O)(C1CC1)Nc1nnc2n1cc(C1CC1)c(c2)OCC12CC3CC(C2)CC(C1)C3	INA	INA	INA	INA	INA	INA	INA	INA	INA	INA	INA	INA	INA	ACT	INA
CHEMBL2398716	O=C(CC(O)(C)C)NC(C(=O)N1CCC(C(C1)(C)C)(O)c1ccc(cc1)Cl)C(C)C	INA	INA	INA	INA	INA	INA	INA	INA	INA	INA	ACT	INA	INA	INA	INA
CHEMBL474260	NC1CC(OC(C1O)C)OC1CC(O)(Cc2c1c(O)c1c(c2O)C(=O)c2c(C1=O)c(O)ccc2)C(=O)C	INA	INA	INA	INA	INA	INA	INA	INA	INA	INA	INA	INA	INA	INA	INA
CHEMBL1951575	OC(=O)Cc1cc(Cl)c(cc1F)Oc1ccc(cc1NS(=O)(=O)c1ccc(cc1Cl)C1CC1)C(=O)NC(C)(C)C	INA	INA	INA	INA	INA	INA	INA	INA	INA	INA	INA	INA	INA	INA	INA
CHEMBL533293	CCn1c(=CC=Cc2oc3c([n+]2CC)c2ccccc2cc3)oc2c1c1ccccc1cc2	INA	ACT	INA	INA	INA	INA	INA	INA	INA	INA	INA	INA	INA	INA	INA
CHEMBL286494	Oc1cc(C)c2c3c1C(=O)c1c(O)cc(c4c1c3c1c3c2c(C)cc(c3C(=O)c2c1c4c(O)cc2O)O)O	INA	ACT	INA	INA	INA	INA	INA	INA	INA	INA	INA	INA	INA	INA	INA
CHEMBL1489769	CCC(C(=O)C(C(C(CCc1ccc(c(c1C(=O)O)O)C)C)O)C)C1OC(CC1C)(CC)C1CCC(C(O1)C)(O)CC	INA	INA	INA	INA	INA	INA	INA	INA	INA	INA	ACT	INA	INA	INA	INA
CHEMBL3126834	COc1ccc2c(c1)C1CC1(Cn1c2c(C2CCCCC2)c2c1cc(cc2)C(=O)NS(=O)(=O)N(C)C)C(=O)N1C2CN(CC1C2)C	INA	INA	INA	INA	INA	INA	INA	INA	INA	INA	INA	INA	INA	INA	INA
CHEMBL2315213	NCc1cnn(c1)O	INA	INA	INA	INA	INA	INA	INA	INA	INA	INA	INA	INA	INA	INA	INA
CHEMBL3322886	OC(=O)C1CNC(=NC1)N	INA	INA	INA	INA	INA	INA	INA	INA	INA	INA	INA	INA	INA	INA	INA
CHEMBL29811	CC(=CC(C(=O)O)N)CP(=O)(O)O	INA	INA	INA	INA	INA	ACT	INA	INA	INA	INA	INA	INA	INA	INA	INA
CHEMBL312443	Oc1noc2c1CCNC2	INA	INA	INA	INA	INA	INA	INA	INA	INA	INA	INA	INA	INA	INA	INA
CHEMBL302783	NC(C(=O)O)CCCCCP(=O)(O)O	INA	INA	INA	INA	INA	ACT	INA	INA	INA	INA	INA	INA	INA	INA	INA
CHEMBL1202336	Cc1nn(cc1C1CCNCC1)O	INA	INA	INA	INA	INA	INA	INA	INA	INA	INA	INA	INA	INA	INA	INA
CHEMBL741	Nc1nnc(c(n1)N)c1cccc(c1Cl)Cl	INA	INA	INA	INA	INA	INA	INA	INA	INA	INA	INA	INA	INA	ACT	INA
CHEMBL2107826	O=C(C1CCc2n1c(=O)ccn2)Nc1ccc(cc1)CC1CCC(N1)C(c1ccccc1)O	INA	INA	INA	INA	INA	INA	INA	INA	INA	INA	INA	INA	INA	INA	INA
CHEMBL3632692	OC(CN1CCC(CC1)N1Cc2c(C1=O)cccc2)COc1ccc(cc1)C(F)(F)F	INA	INA	INA	INA	INA	INA	INA	INA	INA	INA	INA	INA	INA	ACT	INA
CHEMBL432963	CCCCN=C(NC(=O)c1ccc(cc1)C)N	INA	INA	INA	INA	INA	INA	INA	INA	INA	INA	INA	INA	INA	INA	INA
CHEMBL3416886	NCCCCC1NC(=O)C(CC(=O)O)NC(=O)C(CC(=O)N)NC(=O)C(CC(=O)O)NC(=O)C2CCCN2C(=O)C(NC(=O)C2CSSCC3NC(=O)C(NC(=O)C(NC(=O)C(NC(=O)C4N(C(=O)C(NC(=O)C(NC(=O)C(NC1=O)CSSCC(NC(=O)C(NC(=O)C(CCCCN)NC(=O)C(Cc1[nH]cnc1)NC(=O)C(NC(=O)C(CCCNC(=N)N)NC(=O)C(NC3=O)CO)C(O)C)Cc1c[nH]c3c1cccc3)C(=O)NC(C(=O)NC(C(=O)NC(C(=O)NC(C(=O)N)Cc1ccccc1)C(C)C)Cc1ccc(cc1)O)CCCCN)CSSCC(NC(=O)C(CC(=O)O)N)C(=O)NC(CC(C)C)C(=O)NCC(=O)NC(Cc1…	INA	INA	INA	INA	INA	INA	INA	INA	INA	INA	INA	INA	INA	ACT	INA
CHEMBL2298875	O=C1N(c2nnc(s2)S(=O)(=O)N)C(=O)c2c1cccc2	INA	INA	INA	INA	INA	INA	INA	INA	INA	INA	INA	INA	INA	INA	INA
CHEMBL4280247	O=C(c1ccc(c(c1)F)S(=O)(=O)Nc1ncns1)N1CCC(CC1)c1ccnc(n1)C(F)(F)F	INA	INA	INA	INA	INA	INA	INA	INA	INA	INA	INA	INA	INA	ACT	INA
CHEMBL250103	OC(=O)CCc1cc(Br)c(c(c1)Br)OCc1cccc(c1)Cl	ACT	ACT	INA	INA	INA	INA	INA	INA	INA	INA	INA	INA	INA	INA	INA
CHEMBL505084	Cc1cc(cc(c1Oc1ccc(c(c1)C(C)C)O)C)NC(=O)P(=O)(O)O	ACT	ACT	INA	INA	INA	INA	INA	INA	INA	INA	INA	INA	INA	INA	INA
CHEMBL485928	CCc1cc(ccc1O)Cc1c(C)cc(cc1C)OCP(=O)(O)O	ACT	ACT	INA	INA	INA	INA	INA	INA	INA	INA	INA	INA	INA	INA	INA
CHEMBL551710	CCCCCCOc1cccc(c1)C(=O)CCN(C)C	ACT	ACT	INA	INA	INA	INA	INA	INA	INA	INA	INA	INA	INA	INA	INA
CHEMBL552392	CCCCCCOc1ccc2c(c1)CCC(C2=O)CN(C)C	ACT	ACT	INA	INA	INA	INA	INA	INA	INA	INA	INA	INA	INA	INA	INA
CHEMBL485927	Cc1cc(OCP(=O)(O)O)cc(c1Cc1ccc(c(c1)C)O)C	ACT	ACT	INA	INA	INA	INA	INA	INA	INA	INA	INA	INA	INA	INA	INA
CHEMBL561245	CCCCCCOc1ccc(cc1)C(=O)CCN1CCOCC1	ACT	ACT	INA	INA	INA	INA	INA	INA	INA	INA	INA	INA	INA	INA	INA
CHEMBL2349032	Cc1ccc(cc1)N1CCN(CC1)C(=O)CN(C(=O)c1ccc(c(c1)[N+](=O)[O-])S(=O)(=O)C)C	INA	INA	INA	INA	INA	INA	INA	INA	INA	INA	INA	INA	INA	INA	INA
CHEMBL2070234	O=C(c1cnc(s1)c1ccc(c(c1)[N+](=O)[O-])S(=O)(=O)C)NC12CC3CC(C2)CC(C1)C3	ACT	ACT	INA	INA	INA	INA	INA	INA	INA	INA	INA	INA	INA	INA	INA
CHEMBL235252	CCCCCCc1ccc(cc1)C(=O)CCN(CCc1ccccc1)C	ACT	ACT	INA	INA	INA	INA	INA	INA	INA	INA	INA	INA	INA	INA	INA
CHEMBL237821	CCCCCCc1ccc(cc1)C(=O)CC	INA	INA	INA	INA	INA	INA	INA	INA	INA	INA	INA	INA	INA	INA	INA
CHEMBL2349043	O=C(c1ccc(c(c1)[N+](=O)[O-])S(=O)(=O)C)N1CCC(CC1)C(=O)N(c1ccccc1)Cc1ccccc1	INA	INA	INA	INA	INA	INA	INA	INA	INA	INA	INA	INA	INA	INA	INA
CHEMBL549557	CCCCCCOc1ccc(cc1S(=O)(=O)C)C(=O)CCN(C)C	ACT	ACT	INA	INA	INA	INA	INA	INA	INA	INA	INA	INA	INA	INA	INA
CHEMBL395872	CCCC(=O)Nc1ccc(cc1)C(=O)C=C	INA	INA	INA	INA	INA	INA	INA	INA	INA	INA	INA	INA	INA	INA	INA
CHEMBL193864	OC(=O)CNc1cc(Cl)c(c(c1)Cl)c1cccc2c1ccc(c2Br)O	ACT	ACT	INA	INA	INA	INA	INA	INA	INA	INA	INA	INA	INA	INA	INA
CHEMBL196613	OC(=O)Nc1cc(Cl)c(c(c1)Cl)c1cccc2c1ccc(c2c1ccccc1)O	ACT	ACT	INA	INA	INA	INA	INA	INA	INA	INA	INA	INA	INA	INA	INA
CHEMBL394679	CCCc1ccc(cc1)OC(=O)C=C	INA	INA	INA	INA	INA	INA	INA	INA	INA	INA	INA	INA	INA	INA	INA
CHEMBL458784	Cc1cc(SCP(=O)(O)O)cc(c1Oc1ccc(c(c1)C(C)C)O)C	ACT	ACT	INA	INA	INA	INA	INA	INA	INA	INA	INA	INA	INA	INA	INA
CHEMBL558107	CCCCCCOc1ccc(cc1[N+](=O)[O-])C(=O)CCN(C)C	ACT	ACT	INA	INA	INA	INA	INA	INA	INA	INA	INA	INA	INA	INA	INA
CHEMBL2312281	O=C(Nc1cc(C)c(c2c1CCC2)Oc1ccc(c(c1)Cc1ccc(cc1)F)O)CC(=O)O	ACT	ACT	INA	INA	INA	INA	INA	INA	INA	INA	INA	INA	INA	INA	INA
CHEMBL163228	OC(=O)C(Cc1cc(Br)c(c(c1)Br)Oc1ccc(c(c1)Cc1ccc(nn1)O)O)N	ACT	ACT	INA	INA	INA	INA	INA	INA	INA	INA	INA	INA	INA	INA	INA
CHEMBL2348925	O=C(N1CCc2c(C1)cccc2)CN(C(=O)c1ccc(c(c1)[N+](=O)[O-])S(=O)(=O)C)C	INA	INA	INA	INA	INA	INA	INA	INA	INA	INA	INA	INA	INA	INA	INA
CHEMBL3261322	OC(=O)CCc1cc(Br)c(c(c1)Br)Oc1n[nH]c(=O)c(c1)C(C)C	ACT	ACT	INA	INA	INA	INA	INA	INA	INA	INA	INA	INA	INA	INA	INA
CHEMBL2349047	O=C(C1CCN(CC1)C(=O)c1ccc(c(c1)[N+](=O)[O-])S(=O)(=O)C)N(Cc1ccccc1)Cc1ccccc1	INA	INA	INA	INA	INA	INA	INA	INA	INA	INA	INA	INA	INA	INA	INA
CHEMBL2035874	O=C(Nc1cc(Br)c(c(c1)Br)Oc1ccc(c(c1)C(C)C)O)CC(=O)O	ACT	ACT	INA	INA	INA	INA	INA	INA	INA	INA	INA	INA	INA	INA	INA
CHEMBL2070235	O=C(c1sc(nc1C)c1ccc(c(c1)[N+](=O)[O-])S(=O)(=O)C)N1CCCCC1	ACT	ACT	INA	INA	INA	INA	INA	INA	INA	INA	INA	INA	INA	INA	INA
CHEMBL2312278	CC(Cc1cc(ccc1O)Oc1c(C)cc(c2c1CCC2)NC(=O)CC(=O)O)C	ACT	ACT	INA	INA	INA	INA	INA	INA	INA	INA	INA	INA	INA	INA	INA
CHEMBL159682	CCOC(=O)C(=O)Nc1cc(C)c(c(c1)C)Oc1ccc(c(c1)C(c1ccc(cc1)F)O)O	ACT	ACT	INA	INA	INA	INA	INA	INA	INA	INA	INA	INA	INA	INA	INA
CHEMBL2348889	CN(C(=O)CCNC(=O)c1ccc(c(c1)[N+](=O)[O-])S(=O)(=O)C)Cc1ccccc1F	INA	INA	INA	INA	INA	INA	INA	INA	INA	INA	INA	INA	INA	INA	INA
CHEMBL2349050	O=C(N1CCN(CC1)c1ccccc1)C1CCN(CC1)C(=O)c1ccc(c(c1)[N+](=O)[O-])S(=O)(=O)C	INA	INA	INA	INA	INA	INA	INA	INA	INA	INA	INA	INA	INA	INA	INA
CHEMBL2349028	Fc1cccc(c1)CN(C(=O)CN(C(=O)c1ccc(c(c1)[N+](=O)[O-])S(=O)(=O)C)C)C	INA	INA	INA	INA	INA	INA	INA	INA	INA	INA	INA	INA	INA	INA	INA
CHEMBL2312272	O=C(Nc1cc(C)c(c2c1CCC2)Oc1ccc(c(c1)CCc1ccc(cc1)Cl)O)CC(=O)O	ACT	ACT	INA	INA	INA	INA	INA	INA	INA	INA	INA	INA	INA	INA	INA
CHEMBL2348922	O=C(N1Cc2c(C1)cccc2)CCCNC(=O)c1ccc(c(c1)[N+](=O)[O-])S(=O)(=O)C	INA	INA	INA	INA	INA	INA	INA	INA	INA	INA	INA	INA	INA	INA	INA
CHEMBL4211975	COc1cccc(c1)c1oc(c(n1)C)COc1ccc(cc1)C(=O)OC	ACT	ACT	INA	INA	INA	INA	INA	INA	INA	INA	INA	INA	INA	INA	INA
CHEMBL1209170	CN(c1ccc(nc1C(F)(F)F)OCc1c(onc1c1c(Cl)cccc1Cl)C1CC1)Cc1cccc(c1)C(=O)O	INA	INA	INA	INA	INA	INA	INA	INA	INA	INA	INA	INA	INA	INA	INA
CHEMBL94860	OC(=O)C(Cc1c(O)noc1c1n[nH]nn1)N	INA	INA	INA	INA	INA	INA	INA	INA	INA	INA	INA	INA	INA	INA	INA
CHEMBL98723	OC(=O)C(Cc1c(O)noc1c1nccn1C)N	INA	INA	INA	INA	INA	INA	INA	INA	INA	INA	INA	INA	INA	INA	INA
CHEMBL309831	O=C(Nc1ccc(cc1)C(=O)O)NCc1ccn(c1)c1cc2c(cc1C(F)(F)F)[nH]c(=O)c(=O)n2CC(=O)O	INA	INA	INA	INA	INA	INA	ACT	ACT	INA	INA	INA	INA	INA	INA	INA
CHEMBL3902432	COc1ccc2c(c1)CN(CCS2(=O)=O)C(=O)CCN1CCC(CC1)Cc1ccccc1	INA	INA	INA	ACT	INA	INA	INA	INA	INA	INA	INA	INA	INA	INA	INA
CHEMBL3893618	[N-]=[N+]=Nc1ccc(c(c1)O)C(=O)NCCSSCCNC(=O)C(=O)N1CCSc2c(C1)cc(OC)cc2	INA	INA	INA	ACT	INA	INA	INA	INA	INA	INA	INA	INA	INA	INA	INA
CHEMBL3958409	COc1ccc2c(c1)CN(CCS2)C(=O)N1CCN(CC1)Cc1ccc2c(c1)OCO2	INA	INA	INA	ACT	INA	INA	INA	INA	INA	INA	INA	INA	INA	INA	INA
CHEMBL3925184	COc1ccc2c(c1)CN(CCS2)C(=O)NCc1ccc2c(c1)CCO2	INA	INA	INA	ACT	INA	INA	INA	INA	INA	INA	INA	INA	INA	INA	INA
CHEMBL3984065	COc1ccc2c(c1)CN(CCS2)C(=O)C(=O)NCCSSCCNC(=O)C(=O)N1CCSc2c(C1)cc(OC)cc2	INA	INA	INA	ACT	INA	INA	INA	INA	INA	INA	INA	INA	INA	INA	INA
CHEMBL1161118	NCCCCC(C(=O)NC(C(=O)NC(C(=O)N)CC(=O)N)CO)NC(=O)C(NC(=O)C(NC(=O)C(C(CC)C)NC(=O)C(NC(=O)C1CCC(=O)NCCCCC(C(=O)NC(C(=O)NC(C(=O)N1)CCC(=O)N)CC(=O)N)NC(=O)C(NC(=O)C(NC(=O)C(NC(=O)C(NC(=O)C(NC(=O)CN)CCC(=O)O)CCC(=O)O)CCC(=O)O)CC(C)C)CCC(=O)N)CC(C)C)CCCN=C(N)N)CCC(=O)O	INA	INA	INA	INA	INA	ACT	INA	INA	INA	INA	INA	INA	INA	INA	INA
CHEMBL338354	CNC12CC3CC(C2)(CC(C1)(C3)C)C	INA	INA	INA	INA	INA	ACT	INA	INA	INA	INA	INA	INA	INA	INA	INA
CHEMBL43848	Oc1nc2c(nc1O)cc(c(c2[N+](=O)[O-])N)F	INA	INA	INA	INA	INA	INA	INA	INA	INA	INA	INA	INA	INA	INA	INA
CHEMBL417710	Clc1ccc(cc1)c1c(O)nc2c(c1O)ncc(c2)Cl	INA	INA	INA	INA	INA	INA	INA	INA	INA	INA	INA	INA	INA	INA	INA
CHEMBL12706	OC(=O)Cc1cccc2c1nc(O)c(n2)O	INA	INA	INA	INA	INA	ACT	INA	INA	INA	INA	INA	INA	INA	INA	INA
CHEMBL131272	Clc1ccc2c(c1)nc(cc2S)C(=O)O	INA	INA	INA	INA	INA	ACT	INA	INA	INA	INA	INA	INA	INA	INA	INA
CHEMBL269683	Clc1cc(CP(=O)(O)O)c2c(c1)nc(c(n2)O)O	INA	INA	INA	INA	INA	ACT	INA	INA	INA	INA	INA	INA	INA	INA	INA
CHEMBL422495	N=C(N(c1cccc(c1)S(=O)C)C)Nc1cc(ccc1Cl)S(=O)C	INA	INA	INA	INA	INA	ACT	INA	INA	INA	INA	INA	INA	INA	INA	INA
CHEMBL536107	Oc1nc2cccc(c2nc1O)C(P(=O)(O)O)NCc1ccccc1	INA	INA	INA	INA	INA	ACT	INA	INA	INA	INA	INA	INA	INA	INA	INA
CHEMBL280243	N=C(Nc1ccccc1C(C)C)Nc1ccccc1C(C)C	INA	INA	INA	INA	INA	ACT	INA	INA	INA	INA	INA	INA	INA	INA	INA
CHEMBL29808	C=Cc1ccc(cc1)N1CCN(CC1)Cc1c[nH]c2c1cccn2	INA	INA	INA	INA	INA	INA	INA	INA	INA	INA	INA	INA	INA	INA	INA
CHEMBL545222	O=C1C=C(OC21CCN(CC2)CCc1ccccc1)c1ccccc1	INA	INA	INA	INA	INA	INA	INA	INA	INA	INA	INA	INA	INA	INA	INA
CHEMBL290747	N#Cc1cc2nc(O)c(nc2c(c1)[N+](=O)[O-])O	INA	INA	INA	INA	INA	ACT	INA	INA	INA	INA	INA	INA	INA	INA	INA
CHEMBL43800	Clc1cnc2c(c1)nc(c(c2O)c1ccccc1Cl)O	INA	INA	INA	INA	INA	INA	INA	INA	INA	INA	INA	INA	INA	INA	INA
CHEMBL807	CC12CC3CC(C1)(C)CC(C2)(C3)N	INA	INA	INA	INA	INA	ACT	INA	INA	INA	INA	INA	INA	INA	INA	INA
CHEMBL12733	CN(C(P(=O)(O)O)c1cccc2c1nc(O)c(n2)O)Cc1ccccc1	INA	INA	INA	INA	INA	ACT	INA	INA	INA	INA	INA	INA	INA	INA	INA
CHEMBL40555	Clc1cnc2c(c1)c(O)c(c(n2)O)c1ccccc1	INA	INA	INA	INA	INA	INA	INA	INA	INA	INA	INA	INA	INA	INA	INA
CHEMBL543597	N=C(NC12CC3CC(C2)CC(C1)C3)NC1CCCCC1	INA	INA	INA	INA	INA	INA	INA	INA	INA	INA	INA	INA	INA	INA	INA
CHEMBL1161117	NCCCCC(C(=O)NC(C(=O)NC(C(=O)N)CC(=O)N)CO)NC(=O)C(NC(=O)C1CCCCNC(=O)CCC(C(=O)NC(C(=O)NC(C(=O)N1)C(CC)C)CC(C)C)NC(=O)C(C(NC(=O)C(NC(=O)C(NC(=O)C(NC(=O)C(NC(=O)C(NC(=O)C(NC(=O)CN)CCC(=O)O)CCC(=O)O)CCC(=O)O)CC(C)C)CCC(=O)N)C)CC(=O)N)CCC(=O)N)CCC(=O)O	INA	INA	INA	INA	INA	INA	INA	INA	INA	INA	INA	INA	INA	INA	INA
CHEMBL82246	N=C(Nc1cccc2c1cccc2)Nc1ccccc1c1ccccc1	INA	INA	INA	INA	INA	INA	INA	INA	INA	INA	INA	INA	INA	INA	INA
CHEMBL553536	CC(=O)C1CCC2C1(C)CCC1C2CC=C2C1(C)CCC(C2)N=C(Nc1ccccc1C)N	INA	INA	INA	INA	INA	INA	INA	INA	INA	INA	INA	INA	INA	INA	INA
CHEMBL553784	Fc1ccc(cc1)C1=CC(=O)C2(O1)CCN(CC2)CCc1ccccc1	INA	INA	INA	INA	INA	ACT	INA	INA	INA	INA	INA	INA	INA	INA	INA
CHEMBL81070	N=C(Nc1ccc(cc1)Br)Nc1ccc(cc1)Br	INA	INA	INA	INA	INA	INA	INA	INA	INA	INA	INA	INA	INA	INA	INA
CHEMBL353194	Nc1cccnc1N1CCc2c(C1)cccc2	INA	INA	INA	INA	INA	ACT	INA	INA	INA	INA	INA	INA	INA	INA	INA
CHEMBL282672	Oc1nc2ccccc2nc1O	INA	INA	INA	INA	INA	ACT	INA	INA	INA	INA	INA	INA	INA	INA	INA
CHEMBL283850	O=C(C(=O)c1c[nH]c2c1cccc2)N1CCCC1Cc1ccccc1	INA	INA	INA	INA	ACT	INA	INA	INA	INA	INA	INA	INA	INA	INA	INA
CHEMBL206540	CCOC(=O)c1cnc2c(c1O)cc(cc2)CC	INA	INA	INA	INA	ACT	INA	INA	INA	INA	INA	INA	INA	INA	INA	INA
CHEMBL321841	Oc1cc(cc(c1)C(C)(C)C)C(C)(C)C	INA	INA	INA	INA	INA	INA	INA	INA	INA	INA	INA	INA	INA	INA	INA
CHEMBL111740	CC(c1cc(O)c(c(c1)C(C)C)O)C	INA	INA	INA	INA	INA	INA	INA	INA	INA	INA	INA	INA	INA	INA	INA
CHEMBL111084	CCc1cccc(c1N=C=S)CC	INA	INA	INA	INA	INA	INA	INA	INA	INA	INA	INA	INA	INA	INA	INA
CHEMBL286594	CCOC(=O)c1ncn2c1CN(C)C(=O)c1c2ccc(c1)C#C	INA	INA	INA	INA	ACT	INA	INA	INA	INA	INA	INA	INA	INA	INA	INA
CHEMBL3289502	CCCCN(C(=O)c1cccc2c1cc1OCOc1c2)CCCC	INA	INA	INA	INA	INA	INA	INA	INA	INA	INA	INA	INA	INA	INA	INA
CHEMBL3138433	CC(=O)c1ccc(cc1)C#CC1(O)CCC2C(C1)CCC1C2CCC2(C1CCC2C(=O)C)C	INA	INA	INA	INA	ACT	INA	INA	INA	INA	INA	INA	INA	INA	INA	INA
CHEMBL3616634	C=CCc1ccc(c(c1)c1cc(N)c(c(c1)CC=C)O)OC	INA	INA	INA	INA	INA	INA	INA	INA	INA	INA	INA	INA	INA	INA	INA
CHEMBL49388	CCNC(=O)N1Cc2c(ncn2c2c1cccc2)c1noc(n1)C1CC1	INA	INA	INA	INA	ACT	INA	INA	INA	INA	INA	INA	INA	INA	INA	INA
CHEMBL43185	O=C(N1CCCCC1)C=CC=Cc1ccc2c(c1)OCO2	INA	INA	INA	INA	INA	INA	INA	INA	INA	INA	INA	INA	INA	INA	INA
CHEMBL3289473	O=C(N(CC(F)(F)F)CC(F)(F)F)C=CC=Cc1ccc2c(c1)OCO2	INA	INA	INA	INA	INA	INA	INA	INA	INA	INA	INA	INA	INA	INA	INA
CHEMBL3289476	CCCN(C(=O)c1ccc(cc1)c1ccc2c(c1)OCO2)CCC	INA	INA	INA	INA	INA	INA	INA	INA	INA	INA	INA	INA	INA	INA	INA
CHEMBL4073679	O=C(C1CCC2C1(C)CCC1C2CCC2C1CCC(C2)(C)O)Cn1ncc(c1)C	INA	INA	INA	INA	ACT	INA	INA	INA	INA	INA	INA	INA	INA	INA	INA
CHEMBL357121	Oc1[nH]c(nc2c1nnn2)c1ccncc1	INA	INA	INA	INA	INA	INA	ACT	INA	INA	INA	INA	INA	INA	INA	INA
CHEMBL144462	OC(=O)C1CCC2C(C1)CC(NC2)C(=O)O	INA	INA	INA	INA	INA	INA	INA	INA	INA	INA	INA	INA	INA	INA	INA
CHEMBL440455	OC(=O)Cn1c2cc(n3ccc(c3)CNC(=O)c3ccncc3)c(cc2[nH]c(=O)c1=O)[N+](=O)[O-]	INA	INA	INA	INA	INA	INA	ACT	INA	INA	INA	INA	INA	INA	INA	INA
CHEMBL3976099	COc1ccc(cc1)COC(=O)C1=C(C)NC(=O)NC1C1CC1	INA	INA	INA	INA	INA	INA	INA	INA	INA	INA	INA	INA	INA	INA	ACT
CHEMBL3907771	COc1ccc(cc1)COC(=O)C1=C(COc2ccccc2)NC(=O)NC1c1ccccc1	INA	INA	INA	INA	INA	INA	INA	INA	INA	INA	INA	INA	INA	INA	ACT
CHEMBL3976525	COc1ccc(cc1)COC(=O)C1=C(NC(=O)NC1c1ccccc1)c1ccccc1	INA	INA	INA	INA	INA	INA	INA	INA	INA	INA	INA	INA	INA	INA	ACT
CHEMBL3905478	[O-][N+](=O)c1cccc(c1)C1SCCc2c1[nH]c1c2cccc1	INA	INA	INA	INA	INA	INA	INA	INA	INA	INA	INA	INA	INA	INA	ACT
CHEMBL1365550	O=C1NC(=C(C(N1)c1ccccc1)C(=O)OCc1ccc2c(c1)OCO2)C	INA	INA	INA	INA	INA	INA	INA	INA	INA	INA	INA	INA	INA	INA	ACT
CHEMBL3943543	C1Oc2c(O1)c(ccc2)C1OCCc2c1[nH]c1c2cccc1	INA	INA	INA	INA	INA	INA	INA	INA	INA	INA	INA	INA	INA	INA	ACT
CHEMBL3952962	CCC1=C(C(=O)OCc2ccc(cc2)OC)C(NC(=O)N1)c1ccccc1	INA	INA	INA	INA	INA	INA	INA	INA	INA	INA	INA	INA	INA	INA	ACT
CHEMBL3943027	COc1ccc(cc1)COC(=O)C1=C(CNC(=O)c2ccccc2)NC(=O)NC1c1ccccc1	INA	INA	INA	INA	INA	INA	INA	INA	INA	INA	INA	INA	INA	INA	ACT
CHEMBL572224	COc1ccc(cc1)N=C1C(=O)Nc2c1cc(I)cc2	INA	INA	INA	INA	INA	INA	INA	INA	INA	INA	INA	INA	INA	INA	INA
CHEMBL1213031	Fc1ccc(cc1)OC(=O)c1cccc(c1)C=Cc1cc(C)c(c(c1)C)O	INA	INA	ACT	INA	INA	INA	INA	INA	INA	INA	INA	INA	INA	INA	INA
CHEMBL570013	O=C1Nc2c(C1=Nc1ccc(cc1)[N+](=O)[O-])cccc2	INA	INA	ACT	INA	INA	INA	INA	INA	INA	INA	INA	INA	INA	INA	INA
CHEMBL416556	OCc1ccc(c2c1oc1ccc(cc1c2=O)O)NCCN(C)C	INA	INA	INA	INA	INA	INA	INA	INA	INA	INA	INA	INA	INA	INA	INA
CHEMBL3976323	[O-][N+](=O)c1ccc2c(c1)ccc(n2)C#Cc1cc(C)c(c(c1)C)O	INA	INA	ACT	INA	INA	INA	INA	INA	INA	INA	INA	INA	INA	INA	INA
CHEMBL3987064	Oc1ccc2c(c1)ccc(n2)C#Cc1cc(C)c(c(c1)C)O	INA	INA	ACT	INA	INA	INA	INA	INA	INA	INA	INA	INA	INA	INA	INA
CHEMBL3695467	O=C1NC(=O)C(=Cc2ccccc2C)S1	INA	INA	ACT	INA	INA	INA	INA	INA	INA	INA	INA	INA	INA	INA	INA
CHEMBL4218173	COC(=O)c1ccc(c(c1)OCCCc1c(C)n[nH]c1C)F	INA	INA	ACT	INA	INA	INA	INA	INA	INA	INA	INA	INA	INA	INA	INA
CHEMBL4210824	OC(=O)c1ccc(c(c1)OCCCc1c(C)nn(c1C)C)F	INA	INA	ACT	INA	INA	INA	INA	INA	INA	INA	INA	INA	INA	INA	INA
CHEMBL493923	N#CC1=C(SCc2ccccc2)SC(NC1=O)c1ccccc1O	INA	INA	ACT	INA	INA	INA	INA	INA	INA	INA	INA	INA	INA	INA	INA
CHEMBL17347	CCOC(=O)C=Cc1ccc(c(c1)O)O	INA	INA	INA	INA	INA	INA	INA	INA	INA	INA	INA	INA	INA	INA	INA
CHEMBL3695470	Oc1ccc2c(c1)oc(c(c2=O)Oc1ccccc1Cl)C(F)(F)F	INA	INA	ACT	INA	INA	INA	INA	INA	INA	INA	INA	INA	INA	INA	INA
CHEMBL3695475	N#CC1C(=C(CCC(=O)O)C(=O)N2C1Nc1c2cccc1)C	INA	INA	ACT	INA	INA	INA	INA	INA	INA	INA	INA	INA	INA	INA	INA
CHEMBL178711	c1ccc(cn1)c1ccc(s1)CNCc1ccc(s1)c1cccnc1	INA	INA	INA	INA	INA	INA	INA	INA	INA	INA	INA	INA	ACT	INA	INA
CHEMBL179529	CNc1ccc(s1)c1cccnc1	INA	INA	INA	INA	INA	INA	INA	INA	INA	INA	INA	INA	INA	INA	INA
CHEMBL2018906	CCSc1nc2c([nH]1)ccc(c2)OC	INA	INA	INA	INA	INA	INA	INA	INA	INA	INA	INA	INA	INA	INA	INA
CHEMBL360541	NCC#Cc1cccnc1	INA	INA	INA	INA	INA	INA	INA	INA	INA	INA	INA	INA	INA	INA	INA
CHEMBL178781	Cc1ncn(c1)c1cccnc1	INA	INA	INA	INA	INA	INA	INA	INA	INA	INA	INA	INA	INA	INA	INA
CHEMBL2019023	CCOc1ccc2c(c1)nc([nH]2)SCc1ccccn1	INA	INA	INA	INA	INA	INA	INA	INA	INA	INA	INA	INA	INA	INA	INA
CHEMBL2018925	COc1ccc2c(c1)nc([nH]2)SCc1cccc(c1)Oc1ccccc1	INA	INA	INA	INA	INA	INA	INA	INA	INA	INA	INA	INA	INA	INA	INA
CHEMBL3765099	CCOC(=O)Nc1ccc2c(c1)N(C(=O)CCN1CCCC1)c1ccccc1CC2	INA	INA	INA	INA	INA	INA	INA	INA	INA	ACT	INA	INA	INA	INA	INA
CHEMBL1625328	OCCN1CCN(CC1)CCC(=O)N1c2ccccc2CCc2c1cc(cc2)NC(=O)OC(C)C	INA	INA	INA	INA	INA	INA	INA	INA	INA	INA	INA	INA	INA	INA	INA
CHEMBL3763536	CC(OC(=O)Nc1ccc2c(c1)N(C(=O)COC1CCCC1)c1ccccc1CC2)C	INA	INA	INA	INA	INA	INA	INA	INA	INA	ACT	INA	INA	INA	INA	INA
CHEMBL3765146	CCOC(=O)Nc1ccc2c(c1)N(C(=O)CCN1CCOCC1)c1ccccc1CC2	INA	INA	INA	INA	INA	INA	INA	INA	INA	ACT	INA	INA	INA	INA	INA
CHEMBL144981	CCCCCCCCCCC(C1CCC(O1)C1CCC(O1)C(CCCCCCCCCCC(=O)CC1=CC(OC1=O)C)O)O	INA	INA	INA	INA	INA	INA	INA	INA	INA	INA	INA	ACT	INA	INA	INA
CHEMBL66691	CCCCCC(CCCCC(C1CCC(O1)C1CCC(O1)C(CCCCCCCCCCCCC1=CC(OC1=O)C)O)O)O	INA	INA	INA	INA	INA	INA	INA	INA	INA	INA	INA	ACT	INA	INA	INA
CHEMBL377863	CCCCCCCCCCC(C1CCC(O1)C1CCC(O1)C(CCCC(CCC)CCC)O)O	INA	INA	INA	INA	INA	INA	INA	INA	INA	INA	INA	ACT	INA	INA	INA
CHEMBL131461	CCCCCCCCCCCC(C1CCC(O1)C(CCCCC(CCCCCC1CC(C(=O)O1)CC(=NO)C)O)O)O	INA	INA	INA	INA	INA	INA	INA	INA	INA	INA	INA	ACT	INA	INA	INA
CHEMBL131124	CCCCCCCCCCCCC(C1CCC(O1)C(CCCCC(CCCCCC1OC(=O)C(C1)CC(=O)C)O)O)O	INA	INA	INA	INA	INA	INA	INA	INA	INA	INA	INA	ACT	INA	INA	INA
CHEMBL394176	OC(=O)Cc1cc(Br)c(c(c1)Br)Oc1ccc(c(c1)Oc1ccc(cc1)C(F)(F)F)O	INA	ACT	INA	INA	INA	INA	INA	INA	INA	INA	INA	INA	INA	INA	INA
CHEMBL3192687	Oc1ccc2c(c1C=NS(=O)(=O)c1cccs1)cccc2	INA	INA	INA	INA	INA	INA	INA	INA	INA	INA	INA	INA	INA	INA	INA
CHEMBL1438907	COc1ccc(cc1CNc1ccc(cc1)O)Br	INA	ACT	INA	INA	INA	INA	INA	INA	INA	INA	INA	INA	INA	INA	INA
CHEMBL563871	CCCCCCOc1cc(Cl)c(c(c1)Cl)C(=O)CCN1CCN(CC1)S(=O)(=O)CC	INA	ACT	INA	INA	INA	INA	INA	INA	INA	INA	INA	INA	INA	INA	INA
CHEMBL1477695	CCCCCSc1nc2sc3c(c2c(=O)n1c1ccccc1)CCN(C3)C(=O)C	INA	ACT	INA	INA	INA	INA	INA	INA	INA	INA	INA	INA	INA	INA	INA
CHEMBL539718	CCCCCCSc1ccc(c(c1)Cl)C(=O)CCN(C)C	INA	ACT	INA	INA	INA	INA	INA	INA	INA	INA	INA	INA	INA	INA	INA
CHEMBL119936	CCSc1ccc2c(c1)nccc2c1c2CCCn2nc1c1ccccn1	INA	ACT	INA	INA	INA	INA	INA	INA	INA	INA	INA	INA	INA	INA	INA
CHEMBL1575084	CCn1c(CSc2nccn2C)nc2c1ccc(c2)C(=O)O	INA	INA	INA	INA	INA	INA	INA	INA	INA	INA	INA	INA	INA	INA	INA
CHEMBL1592442	Fc1cccc(c1)NS(=O)(=O)c1cccc(c1)C(=O)Nc1cccc(c1)C(=O)O	INA	ACT	INA	INA	INA	INA	INA	INA	INA	INA	INA	INA	INA	INA	INA
CHEMBL1473218	COc1ccc(c(c1)OC)CCNC(=O)c1csc2c1CCCCC2	INA	INA	INA	INA	INA	INA	INA	INA	INA	INA	INA	INA	INA	INA	INA
CHEMBL1364029	COc1ccccc1NCCC(=O)OCC(=O)NC1CC1	INA	ACT	INA	INA	INA	INA	INA	INA	INA	INA	INA	INA	INA	INA	INA
CHEMBL1564291	Clc1ccc(cc1)CN(C(=O)Cc1coc2c1cc(C)cc2)Cc1ccco1	INA	ACT	INA	INA	INA	INA	INA	INA	INA	INA	INA	INA	INA	INA	INA
CHEMBL1552988	CCN1CCN(C(C1)C)C(=O)COC(=O)c1ccc(c(c1)[N+](=O)[O-])S(=O)(=O)C	INA	INA	INA	INA	INA	INA	INA	INA	INA	INA	INA	INA	INA	INA	INA
CHEMBL1494973	CCN(c1ccc(cc1)NC1=C(Cl)C(=O)c2c(C1=O)cccc2)CC	INA	INA	INA	INA	INA	INA	INA	INA	INA	INA	INA	INA	INA	INA	INA
CHEMBL1341913	COc1ccc2c(c1)c1N=CC3(Oc1cc2)N(C)c1c(C3(C)C)cccc1	INA	INA	INA	INA	INA	INA	INA	INA	INA	INA	INA	INA	INA	INA	INA
CHEMBL1592923	Clc1ccc(cc1)c1nc(c2n1CCCCC2)C(=O)NCc1ccccc1	INA	INA	INA	INA	INA	INA	INA	INA	INA	INA	INA	INA	INA	INA	INA
CHEMBL1314015	O=C(N1CCCc2c1cccc2)COC(=O)c1ccc(c(c1)[N+](=O)[O-])S(=O)(=O)C	INA	ACT	INA	INA	INA	INA	INA	INA	INA	INA	INA	INA	INA	INA	INA
CHEMBL1435199	CCN(CCNC(=O)C(=O)NCC(c1cccnc1)N1CCN(CC1)c1ccccc1)CC	INA	INA	INA	INA	INA	INA	INA	INA	INA	INA	INA	INA	INA	INA	INA
CHEMBL1483499	Cc1ccc(cc1)c1nn2c(c1)ncc1c2c2cc(F)ccc2OC1	INA	INA	INA	INA	INA	INA	INA	INA	INA	INA	INA	INA	INA	INA	INA
CHEMBL1397829	Cc1ccc(cc1)CN(C(=O)COc1ccc(cc1Cl)Cl)Cc1ccco1	INA	ACT	INA	INA	INA	INA	INA	INA	INA	INA	INA	INA	INA	INA	INA
CHEMBL1520322	CNC(=O)COc1ccc(cc1)Nc1nnc(c2c1cccc2)c1ccc(c(c1)S(=O)(=O)NC(C)(C)C)C	INA	ACT	INA	INA	INA	INA	INA	INA	INA	INA	INA	INA	INA	INA	INA
CHEMBL1326971	COc1ccc(cc1)c1c(C)nn2c1ncc1c2CC(CC1=O)c1ccc(cc1)C	INA	INA	INA	INA	INA	INA	INA	INA	INA	INA	INA	INA	INA	INA	INA
CHEMBL1525471	O=C(c1ccc(cc1)[N+](=O)[O-])NCc1cccs1	INA	ACT	INA	INA	INA	INA	INA	INA	INA	INA	INA	INA	INA	INA	INA
CHEMBL1476118	CC1CCN(CC1)S(=O)(=O)c1ccc2c(c1)CCN2C(=O)Nc1ccc(c(c1)F)C	INA	INA	INA	INA	INA	INA	INA	INA	INA	INA	INA	INA	INA	INA	INA
CHEMBL1589884	Fc1ccc(cc1)c1noc2c1c(NCC1CCN(CC1)Cc1ccccc1C)ncn2	INA	ACT	INA	INA	INA	INA	INA	INA	INA	INA	INA	INA	INA	INA	INA
CHEMBL1471712	[O-][N+](=O)c1c(NCCCCCC(=O)O)ccc2c1nsn2	INA	INA	INA	INA	INA	INA	INA	INA	INA	INA	INA	INA	INA	INA	INA
CHEMBL1535926	CN(C(=O)C1CCCN(C1)c1ncnc2c1nc1n2CCCCC1)c1ccc(c(c1)C)C	INA	INA	INA	INA	INA	INA	INA	INA	INA	INA	INA	INA	INA	INA	INA
CHEMBL1398383	O=C1Oc2cc(O)ccc2C(C1)c1ccccc1C	INA	INA	INA	INA	INA	INA	INA	INA	INA	INA	INA	INA	INA	INA	INA
CHEMBL1354454	O=C(N1CCC(CC1)Cc1ccccc1)COC(=O)c1ccc(c(c1)[N+](=O)[O-])S(=O)(=O)C	INA	ACT	INA	INA	INA	INA	INA	INA	INA	INA	INA	INA	INA	INA	INA
CHEMBL1593363	O=C(C1CCN(CC1)C(=O)N1CCOc2c1cccc2)NCc1cccs1	INA	ACT	INA	INA	INA	INA	INA	INA	INA	INA	INA	INA	INA	INA	INA
CHEMBL122524	Cc1cccc(n1)c1nn2c(c1c1ccc(cc1)S(=O)(=O)C)CCC2	INA	INA	INA	INA	INA	INA	INA	INA	INA	INA	INA	INA	INA	INA	INA
CHEMBL1395513	O=C(c1c(C)oc2c1c(=O)n(cn2)C)NC(c1ccccc1)C	INA	ACT	INA	INA	INA	INA	INA	INA	INA	INA	INA	INA	INA	INA	INA
CHEMBL1483547	O=C(Nc1ccc(cc1)C)CSc1nc2nccnc2c(=O)n1CCc1c[nH]c2c1cccc2	INA	INA	INA	INA	INA	INA	INA	INA	INA	INA	INA	INA	INA	INA	INA
CHEMBL13852	C1CN=C(N1)COc1ccccc1C1CC1	INA	INA	INA	INA	INA	INA	INA	INA	INA	INA	INA	INA	INA	INA	INA
CHEMBL1488406	O=C1Nc2cc3OCCOc3cc2C(C1)c1ccc(cc1)C	INA	ACT	INA	INA	INA	INA	INA	INA	INA	INA	INA	INA	INA	INA	INA
CHEMBL1555467	Oc1cc(cc2c1c(N=Nc1ccc(c3c1cccc3S(=O)(=O)O)Nc1ccccc1)cc(c2)S(=O)(=O)O)S(=O)(=O)O	INA	INA	INA	INA	INA	INA	INA	INA	INA	INA	INA	INA	INA	INA	INA
CHEMBL316992	[O-][N+](=O)c1ccc(c(c1)N)O	INA	ACT	INA	INA	INA	INA	INA	INA	INA	INA	INA	INA	INA	INA	INA
CHEMBL1434962	CCOc1ccc(cc1)NC(=O)C1CCN(CC1)C(=O)N1CC(C)Oc2c1cc(Cl)cc2	INA	INA	INA	INA	INA	INA	INA	INA	INA	INA	INA	INA	INA	INA	INA
CHEMBL1462198	O=C(NC(C(Cl)(Cl)Cl)Nc1ccccc1C)OCCn1c(C)ncc1[N+](=O)[O-]	INA	ACT	INA	INA	INA	INA	INA	INA	INA	INA	INA	INA	INA	INA	INA
CHEMBL1360116	Nc1ncc(cn1)S(=O)(=O)N1CCN(CC1)c1ccccc1	INA	ACT	INA	INA	INA	INA	INA	INA	INA	INA	INA	INA	INA	INA	INA
CHEMBL1405571	Clc1ccc2c(c1)nc(o2)c1ccc(cc1)NC(=O)c1oc2c(c1C)cccc2	INA	INA	INA	INA	INA	INA	INA	INA	INA	INA	INA	INA	INA	INA	INA
CHEMBL1316886	COC(=O)c1ccc(cc1)NC(=O)C(Sc1nc(=O)cc(n1CCc1ccccc1)N)C	INA	INA	INA	INA	INA	INA	INA	INA	INA	INA	INA	INA	INA	INA	INA
CHEMBL1430473	OC(=O)C1Nc2c(O)cc(c(c2C2C1CC=C2)[N+](=O)[O-])Cl	INA	INA	INA	INA	INA	INA	INA	INA	INA	INA	INA	INA	INA	INA	INA
CHEMBL1317829	COC(=O)c1ccccc1NC(=O)c1nc(n2c1CCCCC2)c1ccc(cc1)Cl	INA	INA	INA	INA	INA	INA	INA	INA	INA	INA	INA	INA	INA	INA	INA
CHEMBL1368753	O=C(c1ccc(cc1)C(C)(C)C)NCC(N1CCc2c(C1)cccc2)c1cccnc1	INA	INA	INA	INA	INA	INA	INA	INA	INA	INA	INA	INA	INA	INA	INA
CHEMBL563816	CCCCCCS(=O)(=O)c1cc(Cl)c(c(c1)Cl)C(=O)CCN1CCOCC1	INA	ACT	INA	INA	INA	INA	INA	INA	INA	INA	INA	INA	INA	INA	INA
CHEMBL550846	CCCCCCSc1cc(C)c(c(c1)C)C(=O)CCN1CCOCC1	INA	ACT	INA	INA	INA	INA	INA	INA	INA	INA	INA	INA	INA	INA	INA
CHEMBL551962	CCCCCCOc1cc(Cl)c(c(c1)Cl)C(=O)CCN1CC1C	INA	ACT	INA	INA	INA	INA	INA	INA	INA	INA	INA	INA	INA	INA	INA
CHEMBL1506608	COc1ccc(c(c1)OC)C1N(CCC2(C1CCCC2)O)CC(=O)Nc1sc(c(c1C(=O)OC)C)C	INA	INA	INA	INA	INA	INA	INA	INA	INA	INA	INA	INA	INA	INA	INA
CHEMBL1405638	CCOCCOC(=O)c1ccc(cc1)NC(=O)C=Cc1ccc(c(c1)OC)OC	INA	ACT	INA	INA	INA	INA	INA	INA	INA	INA	INA	INA	INA	INA	INA
CHEMBL1397691	O=C(Cn1c(=O)nc(c2c1ccc(c2)Cl)c1ccccc1F)Nc1ccc(c(c1)C)Br	INA	ACT	INA	INA	INA	INA	INA	INA	INA	INA	INA	INA	INA	INA	INA
CHEMBL1318304	CCc1ccccc1N1C(=O)CN(CC1(C)C(=O)NC1CCCCC1)S(=O)(=O)CC	INA	INA	INA	INA	INA	INA	INA	INA	INA	INA	INA	INA	INA	INA	INA
CHEMBL1314159	Cc1ccc(cc1)c1csc(n1)c1ccc(c(c1)[N+](=O)[O-])S(=O)(=O)C	INA	INA	INA	INA	INA	INA	INA	INA	INA	INA	INA	INA	INA	INA	INA
CHEMBL1338295	CCn1cc(c(=O)c2c1cc(N1CCN(CC1)c1ccccc1)c(c2)F)S(=O)(=O)c1ccccc1	INA	INA	INA	INA	INA	INA	INA	INA	INA	INA	INA	INA	INA	INA	INA
CHEMBL1314410	O=C(COc1ccc(c(c1)C)C)NCC1(CCCCC1)N1CCOCC1	INA	INA	INA	INA	INA	INA	INA	INA	INA	INA	INA	INA	INA	INA	INA
CHEMBL1512239	CCN(c1ccccc1)C(=O)CSc1nnc(n1c1ccccc1C)c1cc2c(n1C)cco2	INA	INA	INA	INA	INA	INA	INA	INA	INA	INA	INA	INA	INA	INA	INA
CHEMBL1415635	COc1cc(OC)cc(c1)C(=O)NC(=S)NNC(=O)Cc1cccs1	INA	ACT	INA	INA	INA	INA	INA	INA	INA	INA	INA	INA	INA	INA	INA
CHEMBL1372782	O=C(c1sc2c(c1N)cc1c(n2)C2CCN1CC2)Nc1ccc(cc1)N(C)C	INA	INA	INA	INA	INA	INA	INA	INA	INA	INA	INA	INA	INA	INA	INA
CHEMBL561570	CCCCCCS(=O)(=O)c1cc(Cl)c(cc1Cl)C(=O)CCN1CCOCC1	INA	ACT	INA	INA	INA	INA	INA	INA	INA	INA	INA	INA	INA	INA	INA
CHEMBL1474810	COc1ccc2c(c1)Cc1c2nc(s1)NC(=O)c1ccccc1C	INA	ACT	INA	INA	INA	INA	INA	INA	INA	INA	INA	INA	INA	INA	INA
CHEMBL1489386	COc1ccccc1NC(=O)c1sc2c(c1C)c(=O)n(cn2)Cc1cccc2c1cccc2	INA	ACT	INA	INA	INA	INA	INA	INA	INA	INA	INA	INA	INA	INA	INA
CHEMBL1326875	Brc1ccc(c(c1)c1nc2n(c1Nc1ccccc1C)cccc2)F	INA	ACT	INA	INA	INA	INA	INA	INA	INA	INA	INA	INA	INA	INA	INA
CHEMBL1485566	CCOc1ccc2c(c1)sc(n2)N1CCCC(C1)C(=O)Nc1cc(C)ccc1C	INA	INA	INA	INA	INA	INA	INA	INA	INA	INA	INA	INA	INA	INA	INA
CHEMBL1493528	OCC[n+]1c2cc(ccc2nc2c1cccc2)N1CCOCC1	INA	INA	INA	INA	INA	INA	INA	INA	INA	INA	INA	INA	INA	INA	INA
CHEMBL1447115	COc1ccc(cc1)Cn1c(SCC(=O)Nc2ccc(c(c2)Cl)OC)nc2c(c1=O)nn(c2)CC	INA	ACT	INA	INA	INA	INA	INA	INA	INA	INA	INA	INA	INA	INA	INA
CHEMBL1437716	CCOc1ccc(cc1)S(=O)(=O)Nc1cccc(c1)c1ccc(nn1)N1CCCC1	INA	INA	INA	INA	INA	INA	INA	INA	INA	INA	INA	INA	INA	INA	INA
CHEMBL1494039	O=C(c1ccc(o1)CS(=O)(=O)c1c(Cl)cccc1Cl)N1CCN(CC1)c1ccccc1	INA	ACT	INA	INA	INA	INA	INA	INA	INA	INA	INA	INA	INA	INA	INA
CHEMBL1537344	CN(C1C(=O)C(=C(C2(C1CC1C(=C2O)C(=O)c2c(C1(C)O)c(Cl)ccc2O)O)O)C(=O)N)C	INA	INA	INA	INA	INA	INA	INA	INA	INA	INA	INA	INA	INA	INA	INA
CHEMBL1160028	OC(=O)c1ccccc1c1c2cc(I)c(c(c2oc2c1cc(I)c(=O)c2I)I)O	INA	INA	INA	INA	INA	INA	INA	INA	INA	INA	INA	INA	INA	INA	INA
CHEMBL345635	Oc1[nH]nc(c1)C12CC3CC(C2)CC(C1)C3	INA	INA	INA	INA	INA	INA	INA	INA	INA	INA	INA	INA	INA	INA	INA
CHEMBL330814	Oc1ccc(cc1)c1c2CCCn2nc1c1cccc(n1)C	INA	ACT	INA	INA	INA	INA	INA	INA	INA	INA	INA	INA	INA	INA	INA
CHEMBL1396573	O=C(Nc1ccc(cc1C)C)CSCn1nnc2c1nc(Cc1ccc(cc1)F)nc2O	INA	ACT	INA	INA	INA	INA	INA	INA	INA	INA	INA	INA	INA	INA	INA
CHEMBL1760805	Clc1ccc(cc1)C1(CCC1)c1nnc(n1C)c1ccc(cc1F)c1cnccn1	INA	INA	INA	INA	INA	INA	INA	INA	INA	INA	ACT	INA	INA	INA	INA
CHEMBL1760796	Clc1ccc(cc1)C1(CCC1)c1nnc(n1C)c1ccc(cc1)c1ccc(nn1)Cl	INA	INA	INA	INA	INA	INA	INA	INA	INA	INA	INA	INA	INA	INA	INA
CHEMBL1760804	Clc1ccc(cc1)C1(CCC1)c1nnc(n1C)c1ccc(cc1O)c1cccnc1	INA	INA	INA	INA	INA	INA	INA	INA	INA	INA	INA	INA	INA	INA	INA
CHEMBL163	O=C(NC(C(CC(Cc1ccccc1)NC(=O)C(C(C)C)NC(=O)N(Cc1csc(n1)C(C)C)C)O)Cc1ccccc1)OCc1cncs1	INA	INA	INA	INA	INA	INA	INA	INA	INA	INA	ACT	INA	INA	INA	INA
CHEMBL518091	O=C(Nc1cccc2c1cccc2)Nc1ccc2c(c1)ncn2Cc1ccccc1	INA	INA	INA	INA	INA	INA	INA	INA	INA	INA	INA	INA	INA	INA	INA
CHEMBL1407509	O=C(c1sc2c(c1N)cc1c(n2)c(C)ccc1)N1CCOCC1	INA	INA	INA	INA	INA	INA	INA	INA	INA	INA	INA	INA	INA	INA	INA
CHEMBL465733	CCCCCCn1cnc2c1ccc(c2)NS(=O)(=O)c1c(C)c(C)c(c(c1C)C)C	INA	INA	INA	INA	INA	INA	INA	INA	INA	INA	ACT	INA	INA	INA	INA
CHEMBL463679	O=S(=O)(c1ccc(cc1)C(C)(C)C)Nc1ccc2c(c1)ncn2Cc1ccccc1	INA	INA	INA	INA	INA	INA	INA	INA	INA	INA	ACT	INA	INA	INA	INA
CHEMBL1760673	CCNC(=O)c1ccc(cc1)c1nnc(n1C)C1(CCC1)c1ccc(cc1)Cl	INA	INA	INA	INA	INA	INA	INA	INA	INA	INA	INA	INA	INA	INA	INA
CHEMBL1760808	Clc1ccc(cc1)C1(CCC1)c1nnc(n1C)c1ccc(cc1C(=O)N)C(=O)N	INA	INA	INA	INA	INA	INA	INA	INA	INA	INA	INA	INA	INA	INA	INA
CHEMBL1760801	Clc1ccc(cc1)C1(CCC1)c1nnc(n1C)c1ccc(cc1)c1cscc1	INA	INA	INA	INA	INA	INA	INA	INA	INA	INA	ACT	INA	INA	INA	INA
CHEMBL1430231	Clc1ccc(cc1)Nc1nc(N)nc(c1Br)C	INA	INA	INA	INA	INA	INA	INA	INA	INA	INA	INA	INA	INA	INA	INA
CHEMBL457277	[O-][N+](=O)c1ccccc1S(=O)(=O)Nc1ccc2c(c1)ncn2Cc1ccccc1	INA	INA	INA	INA	INA	INA	INA	INA	INA	INA	ACT	INA	INA	INA	INA
CHEMBL516337	Fc1ccccc1S(=O)(=O)Nc1ccc2c(c1)ncn2Cc1ccccc1	INA	INA	INA	INA	INA	INA	INA	INA	INA	INA	ACT	INA	INA	INA	INA
CHEMBL1964748	O=C(C1COc2c(O1)cccc2)NN=Cc1c[nH]c2c1cccc2	INA	INA	INA	INA	INA	INA	INA	INA	INA	INA	INA	INA	INA	INA	INA
CHEMBL493241	CCCCN(c1ccc(cc1)C(C(F)(F)F)(C(F)(F)F)O)Cc1cc(Cl)c(c(c1)Cl)O	INA	INA	INA	INA	INA	INA	INA	INA	INA	INA	ACT	INA	INA	INA	INA
CHEMBL3122141	CC(C(CCC(C1CCC2=C3C(CCC12C)C1(C)CCC(C(C1CC3)C)O)C)C)C	INA	INA	INA	INA	INA	INA	INA	INA	INA	INA	INA	INA	INA	INA	INA
CHEMBL573651	OC(=O)Cc1cccc(c1)OC(CCN(CC(c1ccccc1)c1ccccc1)Cc1cccc(c1Cl)C(F)(F)F)C	INA	INA	INA	INA	INA	INA	INA	INA	INA	INA	INA	INA	INA	INA	INA
CHEMBL1643731	Fc1cc(cc(c1)C(F)(F)F)c1cc2c(n1CC(=O)NC(C)(C)C)ccc(c2)C(C(=O)NC(C)(C)C)(C)C	INA	INA	INA	INA	INA	INA	INA	INA	INA	INA	INA	INA	INA	INA	INA
CHEMBL3314003	Fc1ccc(cc1)S(=O)(=O)N1CCCc2c1cc(cc2)NC(=O)c1c(F)cccc1Cl	INA	INA	INA	INA	INA	INA	INA	INA	INA	INA	ACT	INA	INA	INA	INA
CHEMBL2041193	OC(=O)c1ccc(c(c1)C)c1ccc(cc1)N1C(=O)N(C2(C1=O)CCN(CC2)Cc1ncccc1C)c1ccncn1	INA	INA	INA	INA	INA	INA	INA	INA	INA	INA	INA	INA	INA	INA	INA
CHEMBL4087497	COC12CC3CC(C2)C(C(C1)C3)(CC(=O)N1CC(C1)O)c1ccc(cc1)F	INA	INA	INA	INA	INA	INA	INA	INA	INA	INA	INA	INA	INA	INA	INA
CHEMBL3687984	N#Cc1ccc(cc1Cn1c(nc2c1c(=O)n1c(n2)N(C(=O)C1)C)N1CCCC(C1)N)F	INA	INA	INA	INA	INA	INA	INA	INA	INA	INA	INA	INA	INA	INA	INA
CHEMBL3765311	COC(=O)NC(C(=O)N1CCCC1c1ncc([nH]1)c1ccc(cc1)c1oc2c(c1)cc(cc2)c1cnc([nH]1)C1CCCN1C(=O)C(C(C)C)NC(=O)OC)C(C)C	INA	INA	INA	INA	INA	INA	INA	INA	INA	INA	ACT	INA	INA	INA	INA
CHEMBL1201121	OC(=O)C1N2C(=O)C(C2SC1(C)C)N1C(=O)C(NC1(C)C)c1ccccc1	INA	INA	INA	INA	INA	INA	INA	INA	INA	INA	ACT	INA	INA	INA	INA
CHEMBL3338865	COc1nc(CNC(=O)c2cc(ncc2c2nccs2)c2cncc(c2)C)ccc1OC	INA	INA	INA	INA	INA	INA	INA	INA	INA	INA	INA	INA	INA	INA	INA
CHEMBL567597	O=C1OC2OC3(C)CCC4C2(C(C1C)CCC4C)OO3	INA	INA	INA	INA	INA	INA	INA	INA	INA	INA	INA	INA	INA	INA	INA
CHEMBL4217890	COC(=O)CC1Sc2cc(ccc2N(C1)S(=O)(=O)c1ccc(cc1)F)C(C(F)(F)F)(C(F)(F)F)O	INA	INA	INA	INA	INA	INA	INA	INA	INA	INA	ACT	INA	INA	INA	INA
CHEMBL3953927	OCc1c(F)cc(cc1S(=O)(=O)C)c1ccc(cc1)n1cc(nc1C(c1cccc(c1Cl)F)(C)C)C(O)(C)C	INA	INA	INA	INA	INA	INA	INA	INA	INA	INA	ACT	INA	INA	INA	INA
CHEMBL4206412	Fc1ccc(cc1)S(=O)(=O)N1CCC(c2c1ccc(c2)C(C(F)(F)F)(C(F)(F)F)O)(C)C	INA	INA	INA	INA	INA	INA	INA	INA	INA	INA	ACT	INA	INA	INA	INA
CHEMBL4093031	CNC(=O)c1c(oc2c1c(F)c(cc2)c1cc(ccc1C)C(=O)NC1(CC1)c1ncccn1)c1ccc(cc1)F	INA	INA	INA	INA	INA	INA	INA	INA	INA	INA	INA	INA	INA	INA	INA
CHEMBL4104000	CNC(=O)c1c(oc2c1cc(cc2)c1cc(ccc1C)C(=O)NC1(CC1)c1ncccn1)c1ccc(cc1)F	INA	INA	INA	INA	INA	INA	INA	INA	INA	INA	INA	INA	INA	INA	INA
CHEMBL43612	O=C1C=CC(=O)c2c1c(O)ccc2	INA	ACT	INA	INA	INA	INA	INA	INA	INA	INA	INA	INA	INA	INA	INA
CHEMBL179669	Cc1ccsc1c1cccnc1	INA	INA	INA	INA	INA	INA	INA	INA	INA	INA	INA	INA	ACT	INA	INA
CHEMBL29790	Cc1cccc(c1O)C(C)(C)C	INA	INA	INA	INA	ACT	INA	INA	INA	INA	INA	INA	INA	INA	INA	INA
CHEMBL1340437	O=C(Nc1ccc(cc1Br)OC(F)(F)F)C=CC(=O)O	INA	INA	INA	INA	INA	INA	INA	INA	INA	INA	INA	INA	INA	INA	INA
CHEMBL3195977	Oc1ccc(c(c1)C)N=Cc1c(O)[nH]nc1C(F)(F)F	INA	ACT	INA	INA	INA	INA	INA	INA	INA	INA	INA	INA	INA	INA	INA
CHEMBL12730	[O-][N+](=O)c1cc2nc(O)c(nc2cc1n1cccc1)O	INA	INA	INA	INA	INA	INA	ACT	ACT	INA	INA	INA	INA	INA	INA	INA
CHEMBL222519	[O-][N+](=O)c1cc2nc(O)c(nc2c2c1c(ccc2)S(=O)(=O)N)O	INA	INA	INA	INA	INA	INA	ACT	ACT	INA	INA	INA	INA	INA	INA	INA
CHEMBL1563742	O=C(c1c(F)cccc1F)OCC(=O)c1[nH]ccc1	INA	INA	INA	INA	INA	INA	INA	INA	INA	INA	INA	INA	INA	INA	INA
CHEMBL3392069	O=C1C2=C(N)CCC(=C2C(=O)c2c1cccc2)N	INA	INA	INA	INA	INA	INA	INA	INA	INA	INA	INA	INA	INA	INA	INA
CHEMBL195855	CC(CCOc1c(Br)cc(cc1Br)CCC(=O)O)C	ACT	ACT	INA	INA	INA	INA	INA	INA	INA	INA	INA	INA	INA	INA	INA
CHEMBL109956	CC(Cc1cccc(c1O)CC(C)C)C	INA	INA	INA	INA	ACT	INA	INA	INA	INA	INA	INA	INA	INA	INA	INA
CHEMBL115747	CCN(C(=N)N)Cc1cccc(c1)CN(C(=N)N)CC	INA	INA	INA	INA	INA	ACT	INA	INA	INA	INA	INA	INA	INA	INA	INA
CHEMBL81773	NC(=Nc1ccccc1C)NC1CC2CC1CC2	INA	INA	INA	INA	INA	INA	INA	INA	INA	INA	INA	INA	INA	INA	INA
CHEMBL250104	OC(=O)CCc1cc(Br)c(c(c1)Br)OCc1cccc(c1)Br	ACT	ACT	INA	INA	INA	INA	INA	INA	INA	INA	INA	INA	INA	INA	INA
CHEMBL3822473	COc1nc(nc2c1cccc2)c1cccc(c1)OC	INA	INA	INA	INA	INA	INA	INA	INA	INA	ACT	INA	INA	INA	INA	INA
CHEMBL4293085	O=C(c1ccc(c(c1)F)S(=O)(=O)Nc1ncns1)NCc1ccc(c(c1)Cl)OC(F)(F)F	INA	INA	INA	INA	INA	INA	INA	INA	INA	INA	INA	INA	INA	ACT	INA
CHEMBL310170	CCc1ccccc1NC(=N)Nc1ccccc1CC	INA	INA	INA	INA	INA	ACT	INA	INA	INA	INA	INA	INA	INA	INA	INA
CHEMBL25948	CCCCCC=CC(=O)CCc1ccc(c(c1)OC)O	INA	INA	INA	INA	INA	INA	INA	INA	INA	INA	INA	INA	INA	INA	INA
CHEMBL2325014	Clc1ccc(c(c1)c1cn[nH]c1N)Oc1cc(F)c(cc1Cl)S(=O)(=O)Nc1cscn1	INA	INA	INA	INA	INA	INA	INA	INA	INA	INA	INA	INA	INA	ACT	INA
CHEMBL202940	OC(=O)Cc1cc(Cl)c(c(c1)Cl)Oc1ccc(c(c1)Br)NC(=O)C(C)C	ACT	ACT	INA	INA	INA	INA	INA	INA	INA	INA	INA	INA	INA	INA	INA
CHEMBL3392409	COc1cccc(c1)CNC(=O)COC(=O)c1ccc(c(c1)[N+](=O)[O-])S(=O)(=O)C	INA	INA	INA	INA	INA	INA	INA	INA	INA	INA	INA	INA	INA	INA	INA
CHEMBL2113241	O=C1OC2(CN1c1ccc3c(c1)c(C)co3)CN1CCC2CC1	INA	INA	INA	INA	INA	INA	INA	INA	INA	INA	INA	INA	INA	INA	INA
CHEMBL430006	FC(CN(S(=O)(=O)c1ccccc1)c1ccc(cc1)C(C(C(C(F)(F)F)(F)F)(F)F)(C(F)(F)F)O)(F)F	INA	INA	INA	INA	INA	INA	INA	INA	INA	INA	ACT	INA	INA	INA	INA
CHEMBL237721	OC(=O)Cc1cc(Cl)c(c(c1)Cl)Oc1ccc(c(c1)c1ccccn1)O	ACT	ACT	INA	INA	INA	INA	INA	INA	INA	INA	INA	INA	INA	INA	INA
CHEMBL3392394	CC(C(=O)Nc1cccc(c1)C(=O)C)OC(=O)c1ccc(c(c1)[N+](=O)[O-])S(=O)(=O)C	INA	INA	INA	INA	INA	INA	INA	INA	INA	INA	INA	INA	INA	INA	INA
CHEMBL1514936	CN1CCc2c3C1(C)Cc1cccc4c1c3c(cc2)OCO4	INA	ACT	INA	INA	INA	INA	INA	INA	INA	INA	INA	INA	INA	INA	INA
CHEMBL144718	Oc1noc(c1Cc1ccc2c(c1)cccc2)C1CCNCC1	INA	INA	INA	INA	ACT	INA	INA	INA	INA	INA	INA	INA	INA	INA	INA
CHEMBL1357629	O=C(NC1C2CC3CC1CC(C2)C3)COC(=O)c1ccc(c(c1)[N+](=O)[O-])F	INA	ACT	INA	INA	INA	INA	INA	INA	INA	INA	INA	INA	INA	INA	INA
CHEMBL1465049	Oc1ccc(cc1)NCc1ccccc1OCc1ccccc1	INA	INA	INA	INA	INA	INA	INA	INA	INA	INA	INA	INA	INA	INA	INA
CHEMBL2333516	COc1cccc(c1)COC(=O)C1=C(C)N(C)C(=O)N(C1c1ccco1)C	INA	INA	INA	INA	INA	INA	INA	INA	INA	INA	INA	INA	INA	INA	INA
CHEMBL195973	COc1cc2c(cc1OC)CCN(C2CC(c1ccc(cc1)Cl)O)C	INA	INA	INA	INA	INA	ACT	INA	INA	INA	INA	INA	INA	INA	INA	INA
CHEMBL17350	Oc1ccc(cc1)C(C(N1CCC(CC1)(O)c1ccccc1)C)O	INA	INA	INA	INA	INA	ACT	INA	INA	INA	INA	INA	INA	INA	INA	INA
CHEMBL3392357	O=C(NC1CC2C(C1(C)CC2)(C)C)COC(=O)c1ccc(c(c1)[N+](=O)[O-])S(=O)(=O)C	INA	ACT	INA	INA	INA	INA	INA	INA	INA	INA	INA	INA	INA	INA	INA
CHEMBL133532	CC(Oc1ccc2c(c1)C13CCCCC3C(C2)N(CC1)C)C	INA	INA	INA	INA	INA	ACT	INA	INA	INA	INA	INA	INA	INA	INA	INA
CHEMBL251439	Cc1cc2[nH]c(cc(=O)c2c(c1Oc1ccc(c(c1)C(C)C)O)C)C(=O)O	ACT	ACT	INA	INA	INA	INA	INA	INA	INA	INA	INA	INA	INA	INA	INA
CHEMBL219631	Fc1ccc(cc1)CC1CCN(CC1)CCS(=O)c1ccc2c(c1)oc(=O)[nH]2	INA	INA	INA	INA	INA	ACT	INA	INA	INA	INA	INA	INA	INA	INA	INA
CHEMBL2146123	CN(C1C(=C(C(=O)N)C(=O)C2(C1C(O)C1C(=C)c3cccc(c3C(=O)C1=C2O)O)O)O)C	INA	INA	INA	INA	INA	INA	INA	INA	INA	INA	ACT	INA	INA	INA	INA
CHEMBL1555535	CN(C1C(=O)C(C(=O)N)C(=O)C2(C1C(O)C1C(C2=O)C(=O)c2c(C1(C)O)cccc2O)O)C	INA	INA	INA	INA	INA	INA	INA	INA	INA	INA	INA	INA	INA	INA	INA
CHEMBL69967	OC(Cc1ccc(cc1)O)CN1CCC(CC1)(O)Cc1ccc(cc1)C	INA	INA	INA	INA	INA	ACT	INA	INA	INA	INA	INA	INA	INA	INA	INA
CHEMBL52606	C=CC1(C)CC(=O)C2(C(O1)(C)C(OC(=O)C)C(C1C2(C)C(O)CCC1(C)C)O)O	INA	INA	INA	INA	INA	INA	INA	INA	INA	INA	ACT	INA	INA	INA	INA
CHEMBL3113251	O=C(c1cc2c([nH]1)cccc2)Nc1ccc(cc1)c1cn(c(n1)N)C(=O)OC(C)(C)C	INA	INA	INA	INA	INA	INA	INA	INA	INA	INA	INA	INA	INA	INA	INA
CHEMBL3113250	O=C(c1cc2c([nH]1)cccc2)Nc1cccc(c1)c1cn(c(n1)N)C(=O)OC(C)(C)C	INA	INA	INA	INA	INA	INA	INA	INA	INA	INA	INA	INA	INA	INA	INA
CHEMBL1427520	CN1CCN(CC1)c1cc(NCCOC(=O)C)c2c3c1noc3c1c(C2=O)cccc1	INA	INA	INA	INA	INA	INA	INA	INA	INA	INA	INA	INA	INA	INA	INA
CHEMBL2324748	CCN1CC(C1)n1nccc1c1cc(Cl)ccc1Oc1ccc(cc1C#N)S(=O)(=O)Nc1cscn1	INA	INA	INA	INA	INA	INA	INA	INA	INA	INA	INA	INA	INA	ACT	INA
CHEMBL236291	O=C(NC(c1ccccc1)C(=O)O)Cc1cc(Br)c(c(c1)Br)Oc1ccc(c(c1)C(C)C)O	ACT	ACT	INA	INA	INA	INA	INA	INA	INA	INA	INA	INA	INA	INA	INA
CHEMBL4105630	N#Cc1cnn(c1)CC(=O)C1CCC2C1(C)CCC1C2CCC2C1CCC(C2)(C)O	INA	INA	INA	INA	ACT	INA	INA	INA	INA	INA	INA	INA	INA	INA	INA
CHEMBL442082	OC(=O)Cc1cc(Cl)c(c(c1)Cl)Oc1ccc(c(c1)c1cccc(c1)c1ccccc1)O	ACT	ACT	INA	INA	INA	INA	INA	INA	INA	INA	INA	INA	INA	INA	INA
CHEMBL957	OCCOc1nc(nc(c1Oc1ccccc1OC)NS(=O)(=O)c1ccc(cc1)C(C)(C)C)c1ncccn1	INA	INA	INA	INA	INA	INA	INA	INA	INA	INA	ACT	INA	INA	INA	INA
CHEMBL359744	OCC(=O)C1(O)CC(OC2CC(N)C(C(O2)C)O)c2c(C1)c(O)c1c(c2O)C(=O)c2c(C1=O)cccc2OC	INA	INA	INA	INA	INA	INA	INA	INA	INA	INA	INA	INA	INA	INA	INA
CHEMBL235177	OC(=O)Cc1cc(Br)c(c(c1)Br)Oc1ccc(c(c1)C(=O)NCC(c1ccccc1)c1ccccc1)O	ACT	ACT	INA	INA	INA	INA	INA	INA	INA	INA	INA	INA	INA	INA	INA
CHEMBL175247	CCCCCCCCCCCC(CC1OC(=O)C1CCCCCC)OC(=O)C(CC(C)C)NC=O	INA	INA	INA	INA	INA	INA	INA	INA	INA	INA	ACT	INA	INA	INA	INA
CHEMBL1200883	CCCCCCCCCCCCCCCC[N+](CCN(c1ncccn1)Cc1ccc(cc1)OC)(C)C	INA	INA	INA	INA	INA	INA	INA	INA	INA	INA	INA	INA	INA	INA	INA
CHEMBL146168	OC(=O)C(CCc1nnn[nH]1)N	INA	INA	INA	INA	INA	ACT	INA	INA	INA	INA	INA	INA	INA	INA	INA
CHEMBL4062780	Clc1cc(c(cc1NCC12CCCN2CC(C1)(C)C)F)S(=O)(=O)Nc1nccs1	INA	INA	INA	INA	INA	INA	INA	INA	INA	INA	ACT	INA	INA	INA	INA
CHEMBL1270302	Clc1ccc(cc1)c1cncc(c1)C(=O)NCc1cccnc1N1CCOCC1	INA	INA	INA	INA	INA	INA	INA	INA	INA	INA	INA	INA	INA	ACT	INA
CHEMBL1277958	CCOc1ccc(cc1)c1cncc(n1)C(=O)Nc1cccc(c1)C	INA	INA	INA	INA	INA	INA	INA	INA	INA	INA	INA	INA	INA	ACT	INA
CHEMBL108728	N=C(NC(=O)c1ccc(cc1)C)NCCCCc1ccccc1	INA	INA	INA	INA	INA	INA	INA	INA	INA	INA	INA	INA	INA	ACT	INA
CHEMBL512079	NCc1noc(n1)c1nn(c2c1cccc2)Cc1ccccc1	INA	INA	INA	INA	INA	INA	INA	INA	INA	INA	INA	INA	INA	ACT	INA
CHEMBL109127	N=C(NC(=O)c1ccco1)NCCCCc1ccccc1	INA	INA	INA	INA	INA	INA	INA	INA	INA	INA	INA	INA	INA	INA	INA
CHEMBL3634334	COc1ccccc1OCC(CN1CCC(CC1)N1Cc2c(C1=O)cccc2)O	INA	INA	INA	INA	INA	INA	INA	INA	INA	INA	INA	INA	INA	INA	INA
CHEMBL106610	N=C(NC(=O)c1ccc(cc1)C)NCCCCCc1ccccc1	INA	INA	INA	INA	INA	INA	INA	INA	INA	INA	INA	INA	INA	ACT	INA
CHEMBL299668	CCCCCN=c1ccn(c2c1ccc(c2)Cl)Cc1ccccc1	INA	INA	INA	INA	INA	INA	INA	INA	INA	INA	INA	INA	INA	ACT	INA
CHEMBL3085878	Nc1nc2c(s1)CC(CC2)NC(=O)c1ccc[nH]1	INA	INA	INA	INA	INA	INA	INA	INA	INA	INA	INA	INA	INA	INA	INA
CHEMBL27783	[O-][N+](=O)c1ccc(cc1)N1C(=O)c2c(C1=O)cccc2	INA	INA	INA	INA	INA	INA	INA	INA	INA	INA	INA	INA	INA	INA	INA
CHEMBL3085868	O=C(C1CCCN1)NC1CCc2c(C1)sc(n2)N	INA	INA	INA	INA	INA	INA	INA	INA	INA	INA	INA	INA	INA	INA	INA
CHEMBL236131	CCCCCCc1ccc(cc1)C(=O)CCN(C(C)C)C(C)C	ACT	ACT	INA	INA	INA	INA	INA	INA	INA	INA	INA	INA	INA	INA	INA
CHEMBL436859	C#CC1(O)CCC2C1(C)CC(c1ccc(cc1)N(C(=O)CCC(C(=O)O)NC(=O)CCC(C1CCC3C1(C)C(O)CC1C3C(O)CC3C1(C)CCC(C3)O)C)C)C1=C3CCC(=O)C=C3CCC21	ACT	INA	INA	INA	INA	INA	INA	INA	INA	INA	INA	INA	INA	INA	INA
CHEMBL551046	CCCCCCOc1ccc(cc1)C(=O)CCN1C(=O)CCC1=O	INA	INA	INA	INA	INA	INA	INA	INA	INA	INA	INA	INA	INA	INA	INA
CHEMBL98135	OCCCC(c1c(C)cc(cc1C)OCC(=O)O)c1ccc(c(c1)C(C)C)O	ACT	ACT	INA	INA	INA	INA	INA	INA	INA	INA	INA	INA	INA	INA	INA
CHEMBL235491	CCCCCCc1ccc(cc1)NC(=O)C#C	INA	INA	INA	INA	INA	INA	INA	INA	INA	INA	INA	INA	INA	INA	INA
CHEMBL196642	COc1ccc2c(c1C(C)C)cccc2c1c(Cl)cc(cc1Cl)NC(=O)CC(=O)O	ACT	ACT	INA	INA	INA	INA	INA	INA	INA	INA	INA	INA	INA	INA	INA
CHEMBL500875	Ic1cc(cc(c1Oc1ccc(c(c1)I)O)I)CC(P(=O)(O)O)N	ACT	ACT	INA	INA	INA	INA	INA	INA	INA	INA	INA	INA	INA	INA	INA
CHEMBL2349057	O=C(N1Cc2c(C1)cccc2)C1CCN(CC1)C(=O)c1ccc(c(c1)[N+](=O)[O-])S(=O)(=O)C	INA	INA	INA	INA	INA	INA	INA	INA	INA	INA	INA	INA	INA	INA	INA
CHEMBL2035878	O=C(Nc1cc(C)c(c2c1CCC2)Oc1ccc(c(c1)C(C)C)O)CC(=O)O	ACT	ACT	INA	INA	INA	INA	INA	INA	INA	INA	INA	INA	INA	INA	INA
CHEMBL3397344	OC(=O)COc1ccc2c(c1)c(C)cn2Cc1ccc(c(c1)C1CCCC1)O	ACT	ACT	INA	INA	INA	INA	INA	INA	INA	INA	INA	INA	INA	INA	INA
CHEMBL2348866	O=C(NC12CC3CC(C2)CC(C1)C3)CNC(=O)c1ccc(c(c1)[N+](=O)[O-])S(=O)(=O)C	ACT	INA	INA	INA	INA	INA	INA	INA	INA	INA	INA	INA	INA	INA	INA
CHEMBL394678	C=CC(=O)C1CCC(CC1)CC(C)(C)C	INA	INA	INA	INA	INA	INA	INA	INA	INA	INA	INA	INA	INA	INA	INA
CHEMBL237611	C=CC(=O)c1ccc(cc1)CC(C)(C)C	INA	INA	INA	INA	INA	INA	INA	INA	INA	INA	INA	INA	INA	INA	INA
CHEMBL608990	OC(=O)C(=O)Nc1cc(C)c(c(c1)C)Oc1ccc(c2c1CCC2)O	ACT	ACT	INA	INA	INA	INA	INA	INA	INA	INA	INA	INA	INA	INA	INA
CHEMBL539139	CCOCCOc1ccc(cc1)C(=O)CCN(C)C	INA	INA	INA	INA	INA	INA	INA	INA	INA	INA	INA	INA	INA	INA	INA
CHEMBL249445	OC(=O)Cc1cc(Br)c(c(c1)Br)Oc1ccc(c(c1)C(=O)NCc1ccccc1)O	ACT	ACT	INA	INA	INA	INA	INA	INA	INA	INA	INA	INA	INA	INA	INA
CHEMBL2035876	OC(=O)CC(=O)Nc1cc(Cl)c(c(c1Cl)Cl)Oc1ccc(c(c1)C(C)C)O	ACT	ACT	INA	INA	INA	INA	INA	INA	INA	INA	INA	INA	INA	INA	INA
CHEMBL46882	OC(=O)C(=O)Nc1cc(C)c(c(c1)C)Oc1ccc(c(c1)C(C)C)O	ACT	ACT	INA	INA	INA	INA	INA	INA	INA	INA	INA	INA	INA	INA	INA
CHEMBL2348869	CCCN(c1ccccc1)C(=O)CNC(=O)c1ccc(c(c1)[N+](=O)[O-])S(=O)(=O)C	ACT	ACT	INA	INA	INA	INA	INA	INA	INA	INA	INA	INA	INA	INA	INA
CHEMBL2348903	CC1Cc2c(N1C(=O)CCNC(=O)c1ccc(c(c1)[N+](=O)[O-])S(=O)(=O)C)cccc2	INA	INA	INA	INA	INA	INA	INA	INA	INA	INA	INA	INA	INA	INA	INA
CHEMBL2348900	CC1CCN(CC1)C(=O)CCNC(=O)c1ccc(c(c1)[N+](=O)[O-])S(=O)(=O)C	INA	INA	INA	INA	INA	INA	INA	INA	INA	INA	INA	INA	INA	INA	INA
CHEMBL3261323	OC(=O)Cc1cc(Cl)c(c(c1)Cl)Oc1cc(C(C)C)c(=O)n(n1)C	ACT	ACT	INA	INA	INA	INA	INA	INA	INA	INA	INA	INA	INA	INA	INA
CHEMBL2348924	O=C(NC12CC3CC(C2)CC(C1)C3)CN(C(=O)c1ccc(c(c1)[N+](=O)[O-])S(=O)(=O)C)C	INA	INA	INA	INA	INA	INA	INA	INA	INA	INA	INA	INA	INA	INA	INA
CHEMBL2348914	O=C(N1CCN(CC1)c1ccccc1)CCCNC(=O)c1ccc(c(c1)[N+](=O)[O-])S(=O)(=O)C	INA	INA	INA	INA	INA	INA	INA	INA	INA	INA	INA	INA	INA	INA	INA
CHEMBL2349056	O=C(N1CCc2c1cccc2)C1CCN(CC1)C(=O)c1ccc(c(c1)[N+](=O)[O-])S(=O)(=O)C	INA	INA	INA	INA	INA	INA	INA	INA	INA	INA	INA	INA	INA	INA	INA
CHEMBL2070099	O=C(c1cnc(s1)c1ccc(c(c1)[N+](=O)[O-])S(=O)(=O)C)N1CCCCC1	ACT	ACT	INA	INA	INA	INA	INA	INA	INA	INA	INA	INA	INA	INA	INA
CHEMBL2312280	O=C(Nc1cc(C)c(c2c1CCC2)Oc1ccc(c(c1)CCC1CCCCC1)O)CC(=O)O	ACT	ACT	INA	INA	INA	INA	INA	INA	INA	INA	INA	INA	INA	INA	INA
CHEMBL2349046	Fc1cccc(c1)CN(C(=O)C1CCN(CC1)C(=O)c1ccc(c(c1)[N+](=O)[O-])S(=O)(=O)C)C	INA	INA	INA	INA	INA	INA	INA	INA	INA	INA	INA	INA	INA	INA	INA
CHEMBL3261324	OC(=O)CNc1cc(Cl)c(c(c1)Cl)Oc1n[nH]c(=O)c(c1)C(C)C	ACT	ACT	INA	INA	INA	INA	INA	INA	INA	INA	INA	INA	INA	INA	INA
CHEMBL199824	[11CH3]Oc1ccc2c(c1)c(ccc2)N1CCN(CC1)CCCCn1ncc(=O)n(c1=O)C	INA	INA	INA	INA	INA	INA	INA	INA	INA	INA	INA	INA	INA	INA	INA
CHEMBL439151	ON=C1Cc2cc(Br)c(c(c2)Br)Oc2cc(CC(=NO)C(=O)NCCc3ccc(Oc4cc(CCNC1=O)cc(Br)c4O)c(Br)c3)cc(c2O)Br	INA	INA	INA	ACT	INA	INA	INA	INA	INA	INA	INA	INA	INA	INA	INA
CHEMBL3933375	COc1ccc2c(c1)CNCCS2	INA	INA	INA	ACT	INA	INA	INA	INA	INA	INA	INA	INA	INA	INA	INA
CHEMBL3984280	COc1ccc2c(c1)CN(CCS2)C(=O)CC(=O)O	INA	INA	INA	ACT	INA	INA	INA	INA	INA	INA	INA	INA	INA	INA	INA
CHEMBL3943880	COc1ccc2c(c1)CN(CCS2)C(=O)C(=O)OC	INA	INA	INA	ACT	INA	INA	INA	INA	INA	INA	INA	INA	INA	INA	INA
CHEMBL3941132	COc1ccc2c(c1)CN(CCS2)S(=O)(=O)CCN1CCC(CC1)Cc1ccccc1	INA	INA	INA	ACT	INA	INA	INA	INA	INA	INA	INA	INA	INA	INA	INA
CHEMBL70615	COC(Cc1ccc(cc1)O)CN1CCC(CC1)Cc1ccccc1	INA	INA	INA	INA	INA	ACT	INA	INA	INA	INA	INA	INA	INA	INA	INA
CHEMBL360463	Cc1ccc(cc1)OC1CCN(CC1)C(=O)C(=O)Nc1ccc2c(c1)nc([nH]2)S	INA	INA	INA	INA	INA	ACT	INA	INA	INA	INA	INA	INA	INA	INA	INA
CHEMBL556021	NC(=NC(C)(C)C)Nc1ccccc1I	INA	INA	INA	INA	INA	INA	INA	INA	INA	INA	INA	INA	INA	INA	INA
CHEMBL267014	Clc1ccc(cc1)N1CCN(CC1)Cc1c[nH]c2c1cccn2	INA	INA	INA	INA	INA	INA	INA	INA	INA	INA	INA	INA	INA	INA	INA
CHEMBL12242	Oc1nc2c(nc1O)cc(cc2C(P(=O)(O)O)O)[N+](=O)[O-]	INA	INA	INA	INA	INA	ACT	INA	INA	INA	INA	INA	INA	INA	INA	INA
CHEMBL296521	Oc1nc2c(nc1O)cc1c(c2[N+](=O)[O-])CCC1	INA	INA	INA	INA	INA	ACT	INA	INA	INA	INA	INA	INA	INA	INA	INA
CHEMBL12513	Clc1ccc(cc1)c1cc(CP(=O)(O)O)c2c(c1)nc(c(n2)O)O	INA	INA	INA	INA	INA	ACT	INA	INA	INA	INA	INA	INA	INA	INA	INA
CHEMBL367816	Clc1ccc(cc1)OC1CCN(CC1)C(=O)C(=O)Nc1ccc2c(c1)oc(n2)O	INA	INA	INA	INA	INA	ACT	INA	INA	INA	INA	INA	INA	INA	INA	INA
CHEMBL274422	Oc1nc2cccc(c2nc1O)C(P(=O)(O)O)O	INA	INA	INA	INA	INA	ACT	INA	INA	INA	INA	INA	INA	INA	INA	INA
CHEMBL543252	CCCNC(P(=O)(O)O)c1cc(cc2c1nc(O)c(n2)O)[N+](=O)[O-]	INA	INA	INA	INA	INA	ACT	INA	INA	INA	INA	INA	INA	INA	INA	INA
CHEMBL41340	Cc1cc(C)c2c(c1)nc(c(c2O)[N+](=O)[O-])O	INA	INA	INA	INA	INA	ACT	INA	INA	INA	INA	INA	INA	INA	INA	INA
CHEMBL298232	Fc1cc2c(O)c([N+](=O)[O-])c(nc2c(c1Cl)F)O	INA	INA	INA	INA	INA	INA	INA	INA	INA	INA	INA	INA	INA	INA	INA
CHEMBL289756	Oc1nc2ncccc2c(c1c1ccccc1)O	INA	INA	INA	INA	INA	INA	INA	INA	INA	INA	INA	INA	INA	INA	INA
CHEMBL169469	Nc1cc(nc2c1CCC2)N1CCc2c(C1)cccc2	INA	INA	INA	INA	INA	ACT	INA	INA	INA	INA	INA	INA	INA	INA	INA
CHEMBL288855	O=Nc1c(O)nc2c(c1O)c(Cl)c(c(c2)Cl)Cl	INA	INA	INA	INA	INA	ACT	INA	INA	INA	INA	INA	INA	INA	INA	INA
CHEMBL354066	Nc1ccc(nc1)N1CCc2c(C1)cccc2	INA	INA	INA	INA	INA	ACT	INA	INA	INA	INA	INA	INA	INA	INA	INA
CHEMBL81835	NC(=Nc1ccccc1C)NC12CC3CC(C2)CC(C1)C3	INA	INA	INA	INA	INA	INA	INA	INA	INA	INA	INA	INA	INA	INA	INA
CHEMBL44079	Clc1cc2c(O)c([N+](=O)[O-])c(nc2c(c1Cl)Cl)O	INA	INA	INA	INA	INA	INA	INA	INA	INA	INA	INA	INA	INA	INA	INA
CHEMBL78083	CCc1ccc(cc1)NC(=N)Nc1ccc(cc1)CC	INA	INA	INA	INA	INA	INA	INA	INA	INA	INA	INA	INA	INA	INA	INA
CHEMBL339570	Oc1ccc2c(c1)[nH]c(c2)C(=O)N1CCC(CC1)CCc1ccccc1	INA	INA	INA	INA	INA	ACT	INA	INA	INA	INA	INA	INA	INA	INA	INA
CHEMBL742	CNC1(CCCCC1=O)c1ccccc1Cl	INA	INA	INA	INA	INA	ACT	INA	INA	INA	INA	INA	INA	INA	INA	INA
CHEMBL29277	CCOC(=O)CC1CCCN1C(=O)C(=O)c1c[nH]c2c1cccc2C	INA	INA	INA	INA	ACT	INA	INA	INA	INA	INA	INA	INA	INA	INA	INA
CHEMBL1568698	CC(=O)C1CCC2C1(C)CCC1C2CCC2C1(C)CCC(C2)(C)O	INA	INA	INA	INA	ACT	INA	INA	INA	INA	INA	INA	INA	INA	INA	INA
CHEMBL3616635	C=CCc1ccc(c(c1)c1cc(N)c(c(c1)CC=C)O)OCC	INA	INA	INA	INA	INA	INA	INA	INA	INA	INA	INA	INA	INA	INA	INA
CHEMBL3427530	O=C(C1CCC2C1(C)CCC1C2CCC2C1CCC(C2)(C)O)Cn1cccn1	INA	INA	INA	INA	ACT	INA	INA	INA	INA	INA	INA	INA	INA	INA	INA
CHEMBL122559	COC(=O)c1cc2nc(O)c(nc2c2c1CN(C)CC2)O	INA	INA	INA	INA	INA	INA	INA	INA	INA	INA	INA	INA	INA	INA	INA
CHEMBL13017	O=C(Cc1ccccc1)NCc1ccn(c1)c1cc2c(cc1C(F)(F)F)[nH]c(=O)c(=O)n2CC(=O)O	INA	INA	INA	INA	INA	INA	ACT	INA	INA	INA	INA	INA	INA	INA	INA
CHEMBL3920461	O=C1NC(=C(C(N1)c1ccccc1)C(=O)OCc1ccccc1Cl)C	INA	INA	INA	INA	INA	INA	INA	INA	INA	INA	INA	INA	INA	INA	ACT
CHEMBL3940879	Fc1ccc(c(c1)C1OCCc2c1[nH]c1c2cccc1)F	INA	INA	INA	INA	INA	INA	INA	INA	INA	INA	INA	INA	INA	INA	ACT
CHEMBL3959979	COc1ccc(cc1)COC(=O)C1=C(C)NC(=O)NC1c1cccs1	INA	INA	INA	INA	INA	INA	INA	INA	INA	INA	INA	INA	INA	INA	ACT
CHEMBL570031	COc1ccc(cc1)N=C1C(=O)Nc2c1cc(cc2)[N+](=O)[O-]	INA	INA	INA	INA	INA	INA	INA	INA	INA	INA	INA	INA	INA	INA	INA
CHEMBL571380	Cc1ccc(cc1)N=C1C(=O)Nc2c1cccc2	INA	INA	INA	INA	INA	INA	INA	INA	INA	INA	INA	INA	INA	INA	INA
CHEMBL1723213	C=CCn1c(=O)n(C)c2c(c1=O)n1CC(C)CN(c1n2)Cc1ccccc1	INA	INA	INA	INA	INA	INA	INA	INA	INA	INA	INA	INA	INA	INA	INA
CHEMBL571589	COc1ccc(cc1)N=C1C(=O)Nc2c1cc(C)cc2	INA	INA	INA	INA	INA	INA	INA	INA	INA	INA	INA	INA	INA	INA	INA
CHEMBL571597	Ic1ccc(cc1)N=C1C(=O)Nc2c1cc(I)cc2	INA	INA	INA	INA	INA	INA	INA	INA	INA	INA	INA	INA	INA	INA	INA
CHEMBL241575	COc1cc(ccc1Oc1ccc(cc1[N+](=O)[O-])[N+](=O)[O-])C(=O)O	INA	INA	INA	INA	INA	INA	INA	INA	INA	INA	INA	INA	INA	INA	INA
CHEMBL2094716	Oc1ccc2c(c1)occ(c2=O)Oc1ccccc1Br	INA	INA	ACT	INA	INA	INA	INA	INA	INA	INA	INA	INA	INA	INA	INA
CHEMBL4102478	Oc1ccc(c(c1)Cl)C=Cc1ccc(cc1Cl)O	INA	INA	ACT	INA	INA	INA	INA	INA	INA	INA	INA	INA	INA	INA	INA
CHEMBL3969733	OC(=O)c1cc(oc1C)CSCc1oc(c(c1)C(=O)O)C	INA	INA	ACT	INA	INA	INA	INA	INA	INA	INA	INA	INA	INA	INA	INA
CHEMBL1511190	Oc1ccc(cc1)C(c1ccc2c(c1O)nc(cc2)C)Nc1cccc(n1)C	INA	INA	INA	INA	INA	INA	INA	INA	INA	INA	INA	INA	INA	INA	INA
CHEMBL1302137	CN(C=Cc1nc(SCc2ccc(cc2)Cl)nnc1C)C	INA	INA	INA	INA	INA	INA	INA	INA	INA	INA	INA	INA	INA	INA	INA
CHEMBL297453	Oc1cc(O)c2c(c1)OC(C(C2)OC(=O)c1cc(O)c(c(c1)O)O)c1cc(O)c(c(c1)O)O	INA	INA	ACT	INA	INA	INA	INA	INA	INA	INA	INA	INA	INA	INA	INA
CHEMBL4099088	Oc1ccc(c(c1)Cl)C=Cc1cc(O)cc(c1)O	INA	INA	ACT	INA	INA	INA	INA	INA	INA	INA	INA	INA	INA	INA	INA
CHEMBL1510599	ClCC(=O)c1cc2CCCN3c2c(c1)CC3=O	INA	INA	INA	INA	INA	INA	INA	INA	INA	INA	INA	INA	INA	INA	INA
CHEMBL181852	O=C1NC(=O)C(=Cc2ccccc2OCc2ccccc2)S1	INA	INA	ACT	INA	INA	INA	INA	INA	INA	INA	INA	INA	INA	INA	INA
CHEMBL3695477	Brc1cc(CNC(=O)c2ccccc2)c(c(c1)Br)O	INA	INA	ACT	INA	INA	INA	INA	INA	INA	INA	INA	INA	INA	INA	INA
CHEMBL133714	O=C(OCc1ccccc1)C=Cc1ccc(c(c1)O)O	INA	INA	INA	INA	INA	INA	INA	INA	INA	INA	INA	INA	INA	INA	INA
CHEMBL3695465	OC(=O)c1nn2c(c1)nc(cc2C(F)(F)F)c1ccc(c(c1)Cl)Cl	INA	INA	ACT	INA	INA	INA	INA	INA	INA	INA	INA	INA	INA	INA	INA
CHEMBL3695459	COc1ccc(cc1O)C=Nn1c(S)nnc1C(F)(F)F	INA	INA	ACT	INA	INA	INA	INA	INA	INA	INA	INA	INA	INA	INA	INA
CHEMBL2178422	O=C(N1CCC(CC1)n1c(=O)[nH]c2c1cccn2)OC1CCC(C(c2c1nccc2)N)c1cccc(c1F)F	INA	INA	INA	INA	INA	INA	INA	INA	INA	INA	INA	INA	INA	INA	INA
CHEMBL217125	NCc1onc(c1)c1cccnc1	INA	INA	INA	INA	INA	INA	INA	INA	INA	INA	INA	INA	INA	INA	INA
CHEMBL386250	c1ccc(cc1)c1cscc1	INA	INA	INA	INA	INA	INA	INA	INA	INA	INA	INA	INA	ACT	INA	INA
CHEMBL2018908	CCCCCCCSc1nc2c([nH]1)ccc(c2)OC	INA	INA	INA	INA	INA	INA	INA	INA	INA	INA	INA	INA	INA	INA	INA
CHEMBL2413881	CCN(C(c1nnnn1C(C)(C)C)c1cccc(c1)Nc1ccnc2c1ccc(c2)Cl)CC	INA	INA	INA	INA	INA	INA	INA	INA	INA	INA	INA	INA	INA	INA	INA
CHEMBL2019024	Cc1ccc2c(c1)nc([nH]2)SCc1ccccn1	INA	INA	INA	INA	INA	INA	INA	INA	INA	INA	INA	INA	INA	INA	INA
CHEMBL3526979	O=C(Cc1cc(Cl)c(cc1F)Oc1ccc(cc1NS(=O)(=O)c1ccc(cc1Cl)C1CC1)C(=O)NC(C)(C)C)OC1OC(C(=O)O)C(C(C1O)O)O	INA	INA	INA	INA	INA	INA	INA	INA	INA	INA	INA	INA	INA	INA	INA
CHEMBL2018912	COc1ccc2c(c1)nc([nH]2)SCC1CCCCC1	INA	INA	INA	INA	INA	INA	INA	INA	INA	INA	INA	INA	INA	INA	INA
CHEMBL2018905	CCCSc1nc2c([nH]1)ccc(c2)OC	INA	INA	INA	INA	INA	INA	INA	INA	INA	INA	INA	INA	INA	INA	INA
CHEMBL3763803	CC(OC(=O)Nc1ccc2c(c1)N(C(=O)CN1CCCCC1)c1ccccc1CC2)C	INA	INA	INA	INA	INA	INA	INA	INA	INA	ACT	INA	INA	INA	INA	INA
CHEMBL1380966	CCNCC(=O)N1c2cc(ccc2CCc2c1cccc2)NC(=O)OCC	INA	INA	INA	INA	INA	INA	INA	INA	INA	INA	INA	INA	INA	INA	INA
CHEMBL3764013	CCOC(=O)Nc1ccc2c(c1)N(C(=O)CNC(C)(C)C)c1ccccc1CC2	INA	INA	INA	INA	INA	INA	INA	INA	INA	ACT	INA	INA	INA	INA	INA
CHEMBL3764510	CCOC(=O)Nc1ccc2c(c1)N(C(=O)CN1C(=O)C=CC1=O)c1ccccc1CC2	INA	INA	INA	INA	INA	INA	INA	INA	INA	INA	INA	INA	INA	INA	INA
CHEMBL289179	COc1cc2c(cc1OCc1ccccc1)CCN(C2Cc1ccccc1)C	INA	INA	INA	INA	INA	INA	INA	INA	INA	INA	INA	ACT	INA	INA	INA
CHEMBL145484	CCCCCCCCCCC(=O)C1CCC(O1)C1CCC(O1)C(=O)CCCCC(=O)CCCCCCCC1=CC(OC1=O)C	INA	INA	INA	INA	INA	INA	INA	INA	INA	INA	INA	ACT	INA	INA	INA
CHEMBL37865	COc1cc2C(=NCCc2cc1OCc1ccccc1)Cc1ccccc1	INA	INA	INA	INA	INA	INA	INA	INA	INA	INA	INA	ACT	INA	INA	INA
CHEMBL272733	CC=C(C(C(C=C(C=CCC(=CCc1nc(OC)c(c(c1C)O)OC)C)C)C)O)C	INA	INA	INA	INA	INA	INA	INA	INA	INA	INA	INA	ACT	INA	INA	INA
CHEMBL345841	CCCCCCCCCCC(C1CCC(O1)C(CCC(C1CCC(O1)CCCCCCCC(CC1=CC(OC1=O)C)O)O)O)O	INA	INA	INA	INA	INA	INA	INA	INA	INA	INA	INA	ACT	INA	INA	INA
CHEMBL256862	CCCCCC(=CCc1oc(=O)c(c(c1CCC)O)C)C	INA	INA	INA	INA	INA	INA	INA	INA	INA	INA	INA	ACT	INA	INA	INA
CHEMBL120245	CC(c1cccc(n1)c1nn2c(c1c1ccnc3c1cccc3)CCC2)C	INA	ACT	INA	INA	INA	INA	INA	INA	INA	INA	INA	INA	INA	INA	INA
CHEMBL391945	OC(=O)Cc1cc(Br)c(c(c1)Br)Oc1ccc(c(c1)C(=O)NC(=O)c1ccccc1)O	INA	ACT	INA	INA	INA	INA	INA	INA	INA	INA	INA	INA	INA	INA	INA
CHEMBL1399215	O=C(CC(c1ccc(cc1)Cl)NC(=O)N)NCCCc1ccccc1	INA	INA	INA	INA	INA	INA	INA	INA	INA	INA	INA	INA	INA	INA	INA
CHEMBL504791	Oc1ccc(cc1)N=Cc1ccc(s1)c1cccs1	INA	INA	INA	INA	INA	INA	INA	INA	INA	INA	INA	INA	INA	INA	INA
CHEMBL1600163	N#CC1(C#N)C(OC23C(C1(C#N)C(=N)O2)CCCC3)c1ccccc1	INA	INA	INA	INA	INA	INA	INA	INA	INA	INA	INA	INA	INA	INA	INA
CHEMBL1525860	CC(=O)NC1N=C(N(C1=O)c1ccccc1)C	INA	INA	INA	INA	INA	INA	INA	INA	INA	INA	INA	INA	INA	INA	INA
CHEMBL1438567	Cc1ccc(cc1)CNc1ccc(cc1)O	INA	INA	INA	INA	INA	INA	INA	INA	INA	INA	INA	INA	INA	INA	INA
CHEMBL1256751	ClCCN1CCC(CC1)OC(=O)C(c1ccccc1)c1ccccc1	INA	INA	INA	INA	INA	INA	INA	INA	INA	INA	INA	INA	INA	INA	INA
CHEMBL1553510	CCCCCSc1nc2sc3c(c2c(=O)n1c1ccc(cc1)OC)CCN(C3)C(=O)C	INA	INA	INA	INA	INA	INA	INA	INA	INA	INA	INA	INA	INA	INA	INA
CHEMBL1476318	CCc1nn2c(c1c1ccc(cc1)F)nccc2c1ccccc1OC	INA	ACT	INA	INA	INA	INA	INA	INA	INA	INA	INA	INA	INA	INA	INA
CHEMBL1478567	CC(=O)Nc1ccc(cc1)NC(=O)C(N1Cc2c(C1=O)cccc2)c1ccccc1	INA	INA	INA	INA	INA	INA	INA	INA	INA	INA	INA	INA	INA	INA	INA
CHEMBL561649	CCCCCCS(=O)(=O)c1cc(C)c(c(c1)C)C(=O)CCN(C)C	INA	ACT	INA	INA	INA	INA	INA	INA	INA	INA	INA	INA	INA	INA	INA
CHEMBL1474242	O=C(N1CCCCC1)COC(=O)c1ccc(c(c1)[N+](=O)[O-])S(=O)(=O)C	INA	INA	INA	INA	INA	INA	INA	INA	INA	INA	INA	INA	INA	INA	INA
CHEMBL549561	CCCCCCS(=O)(=O)c1cc(C)c(c(c1)C)C(=O)CCN1CCN(CC1)S(=O)(=O)CC	INA	ACT	INA	INA	INA	INA	INA	INA	INA	INA	INA	INA	INA	INA	INA
CHEMBL572341	CCCCCCS(=O)(=O)c1cc(Cl)c(cc1Cl)C(=O)CCN1CC1C	INA	ACT	INA	INA	INA	INA	INA	INA	INA	INA	INA	INA	INA	INA	INA
CHEMBL1414391	COC(=O)c1ccc(cc1)C1C=C(Nc2n1c1ccccc1n2)c1ccc(cc1)Cl	INA	ACT	INA	INA	INA	INA	INA	INA	INA	INA	INA	INA	INA	INA	INA
CHEMBL1483485	O=C(Cn1c2ncccc2c(=O)n1c1ccc(cc1)C)Nc1ccc(cc1)C(=O)C	INA	INA	INA	INA	INA	INA	INA	INA	INA	INA	INA	INA	INA	INA	INA
CHEMBL1434421	COc1cc(cc(c1OC)OC)c1oc(c(n1)Cn1nnc(c1C)C(=O)Nc1ccc(c(c1)Cl)OC)C	INA	ACT	INA	INA	INA	INA	INA	INA	INA	INA	INA	INA	INA	INA	INA
CHEMBL1542128	CCCc1nn2c(=NC(=O)C(=Cc3ccc(o3)SCc3ccco3)C2=N)s1	INA	INA	INA	INA	INA	INA	INA	INA	INA	INA	INA	INA	INA	INA	INA
CHEMBL1455238	COc1ccc(cc1)C1=C(C)C(=O)N(S1(=O)=O)Cc1ccc(cc1)C(=O)NCc1cccc(c1)C	INA	INA	INA	INA	INA	INA	INA	INA	INA	INA	INA	INA	INA	INA	INA
CHEMBL1414596	CCCc1ccc(nc1)c1ccc(cc1)C(=O)Oc1ccc(cc1)Br	INA	ACT	INA	INA	INA	INA	INA	INA	INA	INA	INA	INA	INA	INA	INA
CHEMBL1402494	N#Cc1c(SCC(=O)Nc2cccc(c2)F)nc(nc1SC)N	INA	ACT	INA	INA	INA	INA	INA	INA	INA	INA	INA	INA	INA	INA	INA
CHEMBL1528757	FC(COc1cc(OCC(F)(F)F)c(cc1N)N)(F)F	INA	INA	INA	INA	INA	INA	INA	INA	INA	INA	INA	INA	INA	INA	INA
CHEMBL1552603	O=C(CCC(=O)N1CC(C)Sc2c1cccc2)NCc1cccc(c1)Cl	INA	INA	INA	INA	INA	INA	INA	INA	INA	INA	INA	INA	INA	INA	INA
CHEMBL1408262	CCCOC(=O)c1cccc(c1)NC(=O)CSc1nnc2n1c1ccccc1c(c2)C	INA	ACT	INA	INA	INA	INA	INA	INA	INA	INA	INA	INA	INA	INA	INA
CHEMBL1324207	COc1cc(OC)c(cc1n1cc(nc1O)c1ccc(cc1)Cl)Cl	INA	INA	INA	INA	INA	INA	INA	INA	INA	INA	INA	INA	INA	INA	INA
CHEMBL1611080	CCCN(C(=O)Cn1cnc2c(c1=O)c(no2)c1ccc(cc1)F)c1cccc(c1)Cl	INA	INA	INA	INA	INA	INA	INA	INA	INA	INA	INA	INA	INA	INA	INA
CHEMBL1338316	COC(=O)CC1Oc2ccc(cc2n2c1nc(c2)c1ccc(cc1)C)Cl	INA	INA	INA	INA	INA	INA	INA	INA	INA	INA	INA	INA	INA	INA	INA
CHEMBL1453866	Cc1ccc2c(c1)oc(n2)c1ccc(c(c1)NC(=O)c1cccc(c1C)[N+](=O)[O-])Cl	INA	INA	INA	INA	INA	INA	INA	INA	INA	INA	INA	INA	INA	INA	INA
CHEMBL1543963	O=C(c1ccc(cc1)N1C(=O)c2c(C1=O)cccc2)Nc1ccc2c(c1)OCO2	INA	ACT	INA	INA	INA	INA	INA	INA	INA	INA	INA	INA	INA	INA	INA
CHEMBL1596192	CCSc1ncc(c(n1)C(=O)Nc1nc2c(s1)cc(cc2)OC)Cl	INA	ACT	INA	INA	INA	INA	INA	INA	INA	INA	INA	INA	INA	INA	INA
CHEMBL1396725	CCc1nn(CC(=O)Nc2c(C)cc(cc2C)C)c(=O)c2n1c1ccsc1c2	INA	ACT	INA	INA	INA	INA	INA	INA	INA	INA	INA	INA	INA	INA	INA
CHEMBL1603987	O=C(Nc1ccc(cc1)S(=O)(=O)Nc1ccccn1)COc1c(C)cccc1C	INA	INA	INA	INA	INA	INA	INA	INA	INA	INA	INA	INA	INA	INA	INA
CHEMBL1598791	N#CC(=C1CCC2=NC3(NC2C1)CCCCC3)C#N	INA	INA	INA	INA	INA	INA	INA	INA	INA	INA	INA	INA	INA	INA	INA
CHEMBL3392475	O=C(Nc1ccc(cc1)OC(F)(F)F)COC(=O)c1ccc(c(c1)[N+](=O)[O-])S(=O)(=O)C	INA	INA	INA	INA	INA	INA	INA	INA	INA	INA	INA	INA	INA	INA	INA
CHEMBL1512945	CCOC(=O)c1c(C)oc2c1c(nc(n2)C)N1CCN(CC1)c1ccc(cc1C)C	INA	INA	INA	INA	INA	INA	INA	INA	INA	INA	INA	INA	INA	INA	INA
CHEMBL1376274	CCc1ccc(cc1)OCC(=O)NCC(c1ccc(cc1)Cl)N1CCOCC1	INA	ACT	INA	INA	INA	INA	INA	INA	INA	INA	INA	INA	INA	INA	INA
CHEMBL1548822	O=C(c1ccc2c(c1)nc(c(n2)c1ccco1)c1ccco1)Nc1cccc(c1)C(F)(F)F	INA	ACT	INA	INA	INA	INA	INA	INA	INA	INA	INA	INA	INA	INA	INA
CHEMBL1473804	COCCNC(=O)C1CCN(CC1)C(=O)c1cc2c(n1Cc1ccc(cc1)Cl)ccs2	INA	INA	INA	INA	INA	INA	INA	INA	INA	INA	INA	INA	INA	INA	INA
CHEMBL9470	CC(=CCC(C1=CC(=O)c2c(C1=O)c(O)ccc2O)O)C	INA	INA	INA	INA	INA	INA	INA	INA	INA	INA	INA	INA	INA	INA	INA
CHEMBL1433554	CCCn1c2ccccc2c2c1c(=O)n(nc2)CC(=O)Nc1cc(C)c(cc1OC)Cl	INA	INA	INA	INA	INA	INA	INA	INA	INA	INA	INA	INA	INA	INA	INA
CHEMBL1580845	O=C1NC(=O)N(C(=O)C1=Cc1ccc(s1)[N+](=O)[O-])c1ccccc1	INA	INA	INA	INA	INA	INA	INA	INA	INA	INA	INA	INA	INA	INA	INA
CHEMBL1354313	COc1cc(OC)ccc1C(=O)Nc1cccc(c1C)c1nc2c(s1)nccc2	INA	INA	INA	INA	INA	INA	INA	INA	INA	INA	INA	INA	INA	INA	INA
CHEMBL1525488	COc1cc2ccccc2cc1C(=O)Nc1ccc2c(c1)nc(o2)c1cccc(c1)C	INA	ACT	INA	INA	INA	INA	INA	INA	INA	INA	INA	INA	INA	INA	INA
CHEMBL3190263	Cc1ccc(cn1)C(=O)NN=Cc1ccc(o1)c1ccccc1[N+](=O)[O-]	INA	INA	INA	INA	INA	INA	INA	INA	INA	INA	INA	INA	INA	INA	INA
CHEMBL1384515	Oc1cc(Oc2ccccc2)c2c3c1C(=O)c1ccccc1c3on2	INA	INA	INA	INA	INA	INA	INA	INA	INA	INA	INA	INA	INA	INA	INA
CHEMBL1314589	COc1ccccc1NC(=O)c1sc2c(c1C)c(=O)[nH]c(n2)c1cc2cc(Cl)ccc2oc1=O	INA	INA	INA	INA	INA	INA	INA	INA	INA	INA	INA	INA	INA	INA	INA
CHEMBL1435113	CCc1ccc2c(c1)c(co2)CC(=O)Nc1ccc(c(c1)Cl)OC	INA	ACT	INA	INA	INA	INA	INA	INA	INA	INA	INA	INA	INA	INA	INA
CHEMBL1605327	CCC(NC(=O)c1ccc(cc1)n1c2CCCCc2cc1c1ccccc1)C	INA	ACT	INA	INA	INA	INA	INA	INA	INA	INA	INA	INA	INA	INA	INA
CHEMBL1367697	Brc1ccc(cc1)S(=O)(=O)Cc1ccc(o1)C(=O)N1CCN(CC1)c1cc(Cl)ccc1C	INA	INA	INA	INA	INA	INA	INA	INA	INA	INA	INA	INA	INA	INA	INA
CHEMBL1512225	COc1cccc(c1)NC(=O)C(=O)NCC(c1cccnc1)N1CCN(CC1)c1ccccc1	INA	INA	INA	INA	INA	INA	INA	INA	INA	INA	INA	INA	INA	INA	INA
CHEMBL312163	COc1cc(O)c2c(c1)oc(c(c2=O)O)c1ccc(c(c1)O)O	INA	INA	INA	INA	INA	INA	INA	INA	INA	INA	INA	INA	INA	INA	INA
CHEMBL3190262	N#CC(=C(N)C)C(=O)COC(=O)c1cc(nc2c1cccc2)c1ccc(cc1)Br	INA	INA	INA	INA	INA	INA	INA	INA	INA	INA	INA	INA	INA	INA	INA
CHEMBL1558022	O=C(Cc1ccccc1Cl)Nc1ccc(c(c1)S(=O)(=O)N(C)C)C	INA	ACT	INA	INA	INA	INA	INA	INA	INA	INA	INA	INA	INA	INA	INA
CHEMBL1553746	CCCS(=O)(=O)N1CC(=O)N(C(C1)(C)C(=O)NC1CCCC1)c1ccc(cc1C)Cl	INA	INA	INA	INA	INA	INA	INA	INA	INA	INA	INA	INA	INA	INA	INA
CHEMBL1586897	CCn1c2ccc(cc2[nH]c(=O)c1=O)C(=O)N1CCN(CC1)c1ccccc1F	INA	INA	INA	INA	INA	INA	INA	INA	INA	INA	INA	INA	INA	INA	INA
CHEMBL1589898	O=C(Nc1c(C)cc(cc1C)C)CSc1nc2n(n1)c(C)cc(n2)C	INA	INA	INA	INA	INA	INA	INA	INA	INA	INA	INA	INA	INA	INA	INA
CHEMBL1314203	Fc1ccc(cc1)c1noc2c1c(ncn2)N1CCCCC1	INA	INA	INA	INA	INA	INA	INA	INA	INA	INA	INA	INA	INA	INA	INA
CHEMBL559717	CCCCCCSc1cc(Cl)c(cc1Cl)C(=O)CCN(C)C	INA	ACT	INA	INA	INA	INA	INA	INA	INA	INA	INA	INA	INA	INA	INA
CHEMBL1317794	Cc1ccc(cc1)CNC(=O)c1cc(=O)c2c(o1)c(C)cc(c2)C	INA	ACT	INA	INA	INA	INA	INA	INA	INA	INA	INA	INA	INA	INA	INA
CHEMBL1456374	CCCOc1ccccc1C1C(=C(C)Nc2n1nnn2)C(=O)Nc1ccccc1	INA	ACT	INA	INA	INA	INA	INA	INA	INA	INA	INA	INA	INA	INA	INA
CHEMBL1317613	COc1ccc(cc1)n1cc(C(=O)OCc2ccc(c(c2)F)F)c2c(c1=O)cccc2	INA	ACT	INA	INA	INA	INA	INA	INA	INA	INA	INA	INA	INA	INA	INA
CHEMBL1355047	COc1ccc(cc1)CNC(=O)c1cnc2n(c1=O)nc(s2)N1CCOCC1	INA	INA	INA	INA	INA	INA	INA	INA	INA	INA	INA	INA	INA	INA	INA
CHEMBL1576913	N#CC(=Cc1ccc(o1)N1CCOCC1)C(=O)N1CCOCC1	INA	INA	INA	INA	INA	INA	INA	INA	INA	INA	INA	INA	INA	INA	INA
CHEMBL1469691	O=C(c1cccnc1)C=Cc1ccc(c(c1)OCc1ccccc1)OCc1ccccc1	INA	INA	INA	INA	INA	INA	INA	INA	INA	INA	INA	INA	INA	INA	INA
CHEMBL1551350	Clc1cccc(c1)C(=O)N(C(C)(C)C)Cc1cc2cc(C)ccc2nc1O	INA	INA	INA	INA	INA	INA	INA	INA	INA	INA	INA	INA	INA	INA	INA
CHEMBL3392496	O=C(c1sc(nc1C)c1ccc(c(c1)[N+](=O)[O-])S(=O)(=O)C)NC1C2CC3CC1CC(C2)C3	INA	ACT	INA	INA	INA	INA	INA	INA	INA	INA	INA	INA	INA	INA	INA
CHEMBL1486491	Cc1cccc(c1)N1CCN(CC1C)C(=O)C1CCN(CC1)c1ncnc2c1nc1n2CCCCC1	INA	INA	INA	INA	INA	INA	INA	INA	INA	INA	INA	INA	INA	INA	INA
CHEMBL1497611	COc1ccc(cc1)CNC(=O)COC(=O)Cc1ccc(cc1Cl)Cl	INA	INA	INA	INA	INA	INA	INA	INA	INA	INA	INA	INA	INA	INA	INA
CHEMBL1546039	CCn1c(C)nc2c1ccc(c2)C(=O)NN=C(Nc1ccc(cc1Cl)Cl)S	INA	ACT	INA	INA	INA	INA	INA	INA	INA	INA	INA	INA	INA	INA	INA
CHEMBL1400556	Cc1ccccc1C(=O)NC1(N=C(N(C1=O)Cc1ccccc1)c1ccccc1)C(F)(F)F	INA	ACT	INA	INA	INA	INA	INA	INA	INA	INA	INA	INA	INA	INA	INA
CHEMBL1557495	Cc1ccccc1OCCSc1nc(C)c(c(=O)[nH]1)Cc1ccccc1	INA	ACT	INA	INA	INA	INA	INA	INA	INA	INA	INA	INA	INA	INA	INA
CHEMBL1600290	COc1cc(CN(C(=O)c2ccc(cc2)OC(C)C)C2CCS(=O)(=O)C2)cc(c1OC)OC	INA	INA	INA	INA	INA	INA	INA	INA	INA	INA	INA	INA	INA	INA	INA
CHEMBL1312235	CCCCN1C(=O)N(Cc2ccco2)C(=O)C(=Cc2ccc(cc2)N(C)C)C1=O	INA	INA	INA	INA	INA	INA	INA	INA	INA	INA	INA	INA	INA	INA	INA
CHEMBL1571952	COc1cccc(c1)NC(=O)CC(S(=O)(=O)c1ccc2c(c1)NC(=O)CO2)C	INA	INA	INA	INA	INA	INA	INA	INA	INA	INA	INA	INA	INA	INA	INA
CHEMBL3196164	COC(=O)NN=Cc1cc(ccc1O)N=Nc1ccccc1Cl	INA	INA	INA	INA	INA	INA	INA	INA	INA	INA	INA	INA	INA	INA	INA
CHEMBL601952	Nc1ccc(cc1)N1CCCCCC1	INA	INA	INA	INA	INA	INA	INA	INA	INA	INA	INA	INA	INA	INA	INA
CHEMBL561052	CCCCCCSc1cc(Cl)c(c(c1)Cl)C(=O)CCN(C)C	INA	ACT	INA	INA	INA	INA	INA	INA	INA	INA	INA	INA	INA	INA	INA
CHEMBL3392368	C#CC1(CCCCC1)NC(=O)COC(=O)c1ccc(c(c1)[N+](=O)[O-])S(=O)(=O)C	INA	ACT	INA	INA	INA	INA	INA	INA	INA	INA	INA	INA	INA	INA	INA
CHEMBL2035885	O=C(Nc1cc(C)c(c2c1CCC2)C(=O)c1ccc(c(c1)C(C)C)O)CC(=O)O	INA	ACT	INA	INA	INA	INA	INA	INA	INA	INA	INA	INA	INA	INA	INA
CHEMBL3261329	OC(=O)Cc1cc(Cl)c(c(c1)Cl)S(=O)c1n[nH]c(=O)c(c1)C(C)C	INA	ACT	INA	INA	INA	INA	INA	INA	INA	INA	INA	INA	INA	INA	INA
CHEMBL1760678	Clc1ccc(cc1)C1(CCC1)c1nnc(n1C)c1ccc(cc1)C(=O)N1CCCC1	INA	INA	INA	INA	INA	INA	INA	INA	INA	INA	INA	INA	INA	INA	INA
CHEMBL1760798	Clc1ccc(cc1)C1(CCC1)c1nnc(n1C)c1ccc(cc1)c1conc1	INA	INA	INA	INA	INA	INA	INA	INA	INA	INA	INA	INA	INA	INA	INA
CHEMBL1760791	Clc1ccc(cc1)C1(CCC1)c1nnc(n1C)c1ccc(cc1)c1cnc(nc1)N	INA	INA	INA	INA	INA	INA	INA	INA	INA	INA	INA	INA	INA	INA	INA
CHEMBL3318963	Clc1ccc(cc1)C1(CC1)c1nnc2n1cccc2Oc1cccc(c1)Cl	INA	INA	INA	INA	INA	INA	INA	INA	INA	INA	ACT	INA	INA	INA	INA
CHEMBL464687	O=C(Cc1cccc2c1cccc2)Nc1ccc2c(c1)ncn2Cc1ccccc1	INA	INA	INA	INA	INA	INA	INA	INA	INA	INA	ACT	INA	INA	INA	INA
CHEMBL1089270	Fc1ccc(cc1)C1C(CN2C1CC(=CC2=O)C1=CCN(CC1)C(C)(C)C)OC(c1cc(cc(c1)C(F)(F)F)C(F)(F)F)C	INA	INA	INA	INA	INA	INA	INA	INA	INA	INA	INA	INA	INA	INA	INA
CHEMBL1643773	OC(=O)Cc1c2CCC(Cn2c2c1ccc(c2)F)N(S(=O)(=O)c1ccc(cc1)F)C	INA	INA	INA	INA	INA	INA	INA	INA	INA	INA	INA	INA	INA	INA	INA
CHEMBL3598054	CC(=O)Nc1cc(n(n1)C(C)C)c1cnc(c(c1)N1CC2C(C1)C2)N(C([2H])([2H])[2H])C(=O)c1c(F)cccc1Cl	INA	INA	INA	INA	INA	INA	INA	INA	INA	INA	ACT	INA	INA	INA	INA
CHEMBL3092205	O=C(c1ccc(cc1C(F)(F)F)S(=O)(=O)C)N1CCC(CC1)N(S(=O)(=O)c1cccc(c1)C(F)(F)F)C1CC1	INA	INA	INA	INA	INA	INA	INA	INA	INA	INA	ACT	INA	INA	INA	INA
CHEMBL3198275	Brc1cncc(c1)C(=O)NN=Cc1ccc(o1)c1ccccc1[N+](=O)[O-]	INA	INA	INA	INA	INA	INA	INA	INA	INA	INA	INA	INA	INA	INA	INA
CHEMBL3632924	CCC(=C(c1ccc(cc1)OCCO)CC)c1ccc(cc1)OCCO	INA	INA	INA	INA	INA	INA	INA	INA	INA	INA	INA	INA	INA	INA	INA
CHEMBL2043007	Oc1nccc(n1)N1C(=O)N(C(=O)C21CCN(CC2)Cc1ncccc1C)c1ccc(cc1)c1ccccc1	INA	INA	INA	INA	INA	INA	INA	INA	INA	INA	INA	INA	INA	INA	INA
CHEMBL3086045	Clc1ccc(cc1)CNC1CCC(C(C1)c1ccccc1C)C(=O)N1CC(C1)(c1ccccc1)c1ccccc1	INA	INA	INA	INA	INA	INA	INA	INA	INA	INA	INA	INA	INA	INA	INA
CHEMBL3361058	CC(CN(S(=O)(=O)c1ccc(cc1)OC1CCN(CC1)S(=O)(=O)C)c1ccc(cc1)F)C	INA	INA	INA	INA	INA	INA	INA	INA	INA	INA	INA	INA	INA	INA	INA
CHEMBL2164223	CC(c1ccc(cc1)S(=O)(=O)N1Cc2ccc(nc2Nc2c1c(ccc2)c1noc(n1)C(O)(C)C)C(F)(F)F)(C)C	INA	INA	INA	INA	INA	INA	INA	INA	INA	INA	INA	INA	INA	INA	INA
CHEMBL2164579	O=c1onc([nH]1)c1cccc2c1N(Cc1c(N2)nc(cc1)C(F)(F)F)S(=O)(=O)c1ccc(cc1)C(C)(C)C	INA	INA	INA	INA	INA	INA	INA	INA	INA	INA	ACT	INA	INA	INA	INA
CHEMBL1643728	O=C(NC(C)(C)C)Cn1c(cc2c1ccc(c2)C(C(=O)NC(C)(C)C)(C)C)c1ccccc1	INA	INA	INA	INA	INA	INA	INA	INA	INA	INA	ACT	INA	INA	INA	INA
CHEMBL3126841	CCN1CC2CCC(C1)N2C(=O)C12CC2c2cc(OC)ccc2c2n(C1)c1cc(ccc1c2C1CCCCC1)C(=O)NS(=O)(=O)N(C)C	INA	INA	INA	INA	INA	INA	INA	INA	INA	INA	INA	INA	INA	INA	INA
CHEMBL306764	CCCn1c(C)c(c2c1cccc2)C(=O)c1cccc2c1cccc2	INA	INA	INA	INA	INA	INA	INA	INA	INA	INA	ACT	INA	INA	INA	INA
CHEMBL3317840	CC(N(S(=O)(=O)Cc1ccccc1)Cc1ccc(cc1)N1CCN(CC1)C(=O)C)C	INA	INA	INA	INA	INA	INA	INA	INA	INA	INA	INA	INA	INA	INA	INA
CHEMBL4084567	CCOP(=O)(C(=Cc1ccccc1)P(=O)(OCC)OCC)OCC	INA	INA	INA	INA	INA	INA	INA	INA	INA	INA	ACT	INA	INA	INA	INA
CHEMBL3758288	COc1ccc2c(c1)C1CC1(Cn1c2c(C2CCCCC2)c2c1cc(cc2)C(=O)NS(=O)(=O)C(C)C)C(=O)N1C2CCC1CN(C2)C	INA	INA	INA	INA	INA	INA	INA	INA	INA	INA	INA	INA	INA	INA	INA
CHEMBL4216643	O=C(Nc1ccncc1)CC1Sc2cc(ccc2N(C1)S(=O)(=O)c1ccc(cc1)F)C(C(F)(F)F)(C(F)(F)F)O	INA	INA	INA	INA	INA	INA	INA	INA	INA	INA	ACT	INA	INA	INA	INA
CHEMBL4227903	Cc1ccc(nc1)c1cc(cc(c1)C(O)(C)C)C(=O)NC(c1ccc([n+](c1)[O-])C(F)(F)F)C	INA	INA	INA	INA	INA	INA	INA	INA	INA	INA	INA	INA	INA	INA	INA
CHEMBL4081189	CN1CC2CCC(C1)N2C(=O)C12CC2c2cc(F)ccc2c2n(C1)c1cc(ccc1c2C1CCCCC1)C(=O)NS(=O)(=O)C	INA	INA	INA	INA	INA	INA	INA	INA	INA	INA	ACT	INA	INA	INA	INA
CHEMBL1397706	CN1CCC2(C(O1)N(C)c1c2cc(cc1)O)C	INA	INA	INA	INA	INA	INA	INA	INA	INA	INA	INA	INA	INA	INA	INA
CHEMBL268284	OC(=O)Cn1c2cc(n3cccc3)c(cc2[nH]c(=O)c1=O)[N+](=O)[O-]	INA	INA	INA	INA	INA	INA	ACT	ACT	INA	INA	INA	INA	INA	INA	INA
CHEMBL600008	COc1ccc(c2c1C(=O)c1ccccc1C2=O)N	INA	INA	INA	INA	INA	INA	INA	INA	INA	INA	INA	INA	INA	INA	INA
CHEMBL3823873	COc1cccc(c1)c1nc2ccccc2c(=S)[nH]1	INA	INA	INA	INA	INA	INA	INA	INA	INA	ACT	ACT	INA	INA	INA	INA
CHEMBL1204076	Cc1cccc(c1)c1nn(cc1C1CCNCC1)O	INA	INA	INA	INA	ACT	INA	INA	INA	INA	INA	INA	INA	INA	INA	INA
CHEMBL1204078	On1nc(c(c1)C1CCNCC1)Cc1ccccc1	INA	INA	INA	INA	ACT	INA	INA	INA	INA	INA	INA	INA	INA	INA	INA
CHEMBL237600	CCCCCCc1ccc(cc1)C(=O)C=C	INA	ACT	INA	INA	INA	INA	INA	INA	INA	INA	INA	INA	INA	INA	INA
CHEMBL698	CCCCNc1ccc(cc1)C(=O)OCCN(C)C	INA	INA	INA	INA	INA	INA	INA	INA	INA	INA	INA	INA	INA	ACT	INA
CHEMBL554972	N=C(NC1CC2CC1CC2)NC1CC2CC1CC2	INA	INA	INA	INA	INA	ACT	INA	INA	INA	INA	INA	INA	INA	INA	INA
CHEMBL4224739	NCCCCC(C(=O)NC(C(=O)NC(C(=O)NC(C(=O)NC(C(=O)O)Cc1c[nH]c2c1cccc2)CC(C)C)CCCCN)CCCCN)NC(=O)C1CSSCC2NC(=O)C(CCCCN)NC(=O)C(CCCNC(=N)N)NC(=O)C(CCC(=O)O)NC(=O)C(CO)NC(=O)C(NC(=O)C3CSSCC(C(=O)NC(C(=O)NC(C(=O)NC(C(=O)N1)Cc1c[nH]c4c1cccc4)CC(C)C)CCCNC(=N)N)NC(=O)C(NC(=O)C(NC(=O)CNC(=O)C(NC(=O)C(NC2=O)CSSCC(NC(=O)C(Cc1ccc(cc1)O)N)C(=O)NC(CCC(=O)N)C(=O)NC(CCCCN)C(=O)NC(Cc1c[nH]c2c1cccc2)C(=O)NC(C(=O)NC(C(=O…	INA	INA	INA	INA	INA	INA	INA	INA	INA	INA	INA	INA	INA	ACT	INA
CHEMBL258886	O=C1NC(=O)C(N1)Cc1cc(I)c(c(c1)I)Oc1ccc(c(c1)Br)O	ACT	ACT	INA	INA	INA	INA	INA	INA	INA	INA	INA	INA	INA	INA	INA
CHEMBL1397023	Oc1ccc2c(c1N=Nc1ccccc1)cccc2	INA	INA	INA	INA	INA	INA	INA	INA	INA	INA	INA	INA	INA	INA	INA
CHEMBL39174	OC(=O)Cc1cc(Br)c(c(c1)Br)Oc1ccc(c(c1)C(C)C)O	ACT	INA	INA	INA	INA	INA	INA	INA	INA	INA	INA	INA	INA	INA	INA
CHEMBL1508716	Cn1c(C)cc2c1ccc(c2)CNS(=O)(=O)c1ccccc1	INA	INA	INA	INA	INA	INA	INA	INA	INA	INA	INA	INA	INA	INA	INA
CHEMBL1314135	CC1CCN(CC1)C(=O)C(OC(=O)c1ccc(c(c1)[N+](=O)[O-])S(=O)(=O)C)C	INA	ACT	INA	INA	INA	INA	INA	INA	INA	INA	INA	INA	INA	INA	INA
CHEMBL399318	CNC(=O)c1cc(Cl)cc(c1NC(=O)c1cc(nn1c1ncccc1Cl)Br)C	INA	INA	INA	INA	INA	INA	INA	INA	INA	INA	INA	INA	INA	INA	INA
CHEMBL1314097	O=C(N1Cc2c(C1)cccc2)COC(=O)c1ccc(c(c1)[N+](=O)[O-])S(=O)(=O)C	INA	ACT	INA	INA	INA	INA	INA	INA	INA	INA	INA	INA	INA	INA	INA
CHEMBL2104261	Cc1ccc(cc1)C=C1C(=O)C2(C(C1CC2)(C)C)C	INA	INA	INA	INA	INA	INA	INA	INA	INA	INA	ACT	INA	INA	INA	INA
CHEMBL2107554	OS(=O)(=O)c1c2ccc(cc2ccc1C(C)(C)C)C(C)(C)C	INA	INA	INA	INA	INA	INA	INA	INA	INA	INA	ACT	INA	INA	INA	INA
CHEMBL385517	N#CC1CC2C(N1C(=O)C(C13CC4CC(C1)CC(C3)(C4)O)N)C2	INA	INA	INA	INA	INA	INA	INA	INA	INA	INA	INA	INA	INA	INA	INA
CHEMBL378593	OC(=O)c1cc(O)c2c(n1)cc(c(c2Br)Oc1ccc(c(c1)C(C)C)O)Br	ACT	ACT	INA	INA	INA	INA	INA	INA	INA	INA	INA	INA	INA	INA	INA
CHEMBL250880	Clc1cc2[nH]c(cc(=O)c2c(c1Oc1ccc(c(c1)C(C)C)O)Cl)C(=O)O	ACT	ACT	INA	INA	INA	INA	INA	INA	INA	INA	INA	INA	INA	INA	INA
CHEMBL124039	O=c1cnn(c(=O)[nH]1)c1cc(Cl)c(c(c1)Cl)Oc1ccc(c(c1)S(=O)(=O)NC1CCC1)O	INA	ACT	INA	INA	INA	INA	INA	INA	INA	INA	INA	INA	INA	INA	INA
CHEMBL203828	OC(=O)C1Cc2c(C1)cc(c(c2Br)Oc1ccc(c(c1)C(C)C)O)Br	ACT	ACT	INA	INA	INA	INA	INA	INA	INA	INA	INA	INA	INA	INA	INA
CHEMBL1204073	On1ncc(c1Cc1ccc2c(c1Br)cccc2)C1CCNCC1	INA	INA	INA	INA	ACT	INA	INA	INA	INA	INA	INA	INA	INA	INA	INA
CHEMBL73416	CCCC(=O)N(Cc1c(nc2n1cccc2)c1ccc(cc1)Cl)C	INA	INA	INA	INA	ACT	INA	INA	INA	INA	INA	INA	INA	INA	INA	INA
CHEMBL3113263	O=C(n1cc(nc1N)c1cccc(c1)NC(=O)c1[nH]ccc1)OC(C)(C)C	INA	INA	INA	INA	INA	INA	INA	INA	INA	INA	INA	INA	INA	INA	INA
CHEMBL236648	OC(=O)Cc1cc(Cl)c(c(c1)Cl)Oc1ccc(c(c1)c1ccccc1O)O	ACT	ACT	INA	INA	INA	INA	INA	INA	INA	INA	INA	INA	INA	INA	INA
CHEMBL3126370	OC(=O)C(=O)Nc1cccc2c1ccn2Cc1ccc(c(c1)C(C)C)O	ACT	ACT	INA	INA	INA	INA	INA	INA	INA	INA	INA	INA	INA	INA	INA
CHEMBL440975	O=C(NC(C(=O)O)C)Cc1cc(Br)c(c(c1)Br)Oc1ccc(c(c1)C(C)C)O	ACT	ACT	INA	INA	INA	INA	INA	INA	INA	INA	INA	INA	INA	INA	INA
CHEMBL1080983	COCC(=O)Nc1cc(ccc1NC(=NC(=O)OC)NC(=O)OC)Sc1ccccc1	INA	INA	INA	INA	INA	INA	INA	INA	INA	INA	ACT	INA	INA	INA	INA
CHEMBL1726	COC(=O)C1=C(C)NC(=C(C1c1ccccc1[N+](=O)[O-])C(=O)OCC(C)C)C	INA	INA	INA	INA	INA	INA	INA	INA	INA	INA	ACT	INA	INA	INA	INA
CHEMBL3616640	CCCc1cc(ccc1OCC)c1cc(CCC)cc(c1O)N	INA	INA	INA	INA	INA	INA	INA	INA	INA	INA	INA	INA	INA	INA	INA
CHEMBL235383	OC(=O)Cc1cc(Br)c(c(c1)Br)Oc1ccc(c(c1)Oc1ccccc1C(F)(F)F)O	ACT	ACT	INA	INA	INA	INA	INA	INA	INA	INA	INA	INA	INA	INA	INA
CHEMBL203555	OC(=O)c1ccc2c(n1)cc(c(c2C)Oc1ccc(c(c1)C(C)C)O)C	ACT	ACT	INA	INA	INA	INA	INA	INA	INA	INA	INA	INA	INA	INA	INA
CHEMBL207538	OC1CCC2(C(C1)CCC1C2CCC2(C1CCC2C(=O)C)C)C	INA	INA	INA	INA	ACT	INA	INA	INA	INA	INA	INA	INA	INA	INA	INA
CHEMBL3334821	CC(CNC(=O)NC(C(=O)N1CCC(C(C1)(C)C)(O)c1ccc(cc1)Cl)C(C)C)O	INA	INA	INA	INA	INA	INA	INA	INA	INA	INA	INA	INA	INA	INA	INA
CHEMBL12510	O=C(Nc1ccccc1)NCc1ccn(c1)c1cc2c(cc1C(F)(F)F)[nH]c(=O)c(=O)n2CC(=O)O	INA	INA	INA	INA	INA	INA	ACT	ACT	INA	INA	INA	INA	INA	INA	INA
CHEMBL4087688	OC(=O)CC1COC2(C1)CCN(CC2)c1ccc(cn1)c1nc2c([nH]1)ccc(c2)C(F)(F)F	INA	INA	INA	INA	INA	INA	INA	INA	INA	INA	INA	INA	INA	INA	INA
CHEMBL1570727	CCOc1cc(CNc2ccc(cc2)N(C)C)cc(c1OCC(=O)NC(C)(C)C)Br	INA	INA	INA	INA	INA	INA	INA	INA	INA	INA	INA	INA	INA	INA	INA
CHEMBL237958	COc1ccc(cc1)CCNC(=O)c1cc(ccc1O)Oc1c(Br)cc(cc1Br)CC(=O)O	ACT	ACT	INA	INA	INA	INA	INA	INA	INA	INA	INA	INA	INA	INA	INA
CHEMBL131093	CN1CCC23C(C1Cc1c3cc(cc1)OCc1ccccc1)CCCC2	INA	INA	INA	INA	INA	ACT	INA	INA	INA	INA	INA	INA	INA	INA	INA
CHEMBL3263710	CC(CN(S(=O)(=O)Cc1ccccc1)Cc1ccc(cc1)c1ccc(cc1)S(=O)(=O)C)C	INA	INA	INA	INA	INA	INA	INA	INA	INA	INA	ACT	INA	INA	INA	INA
CHEMBL3351065	CC[N+](=C1C=CC(=C(c2ccc(cc2)N(Cc2cccc(c2)S(=O)(=O)O)CC)c2ccc(cc2)N(CC)CC)C=C1)Cc1cccc(c1)S(=O)(=O)O	INA	INA	INA	INA	INA	INA	INA	INA	INA	INA	INA	INA	INA	INA	INA
CHEMBL1791462	NCCCCC(C(=O)NC(C(=O)NC(C(=O)N)CC(=O)N)CO)NC(=O)C(NC(=O)C(NC(=O)C(C(CC)C)NC(=O)C(NC(=O)C(NC(=O)C(NC(=O)C(NC(=O)C(NC(=O)C(NC(=O)C(NC(=O)C(NC(=O)C(NC(=O)C(NC(=O)CN)CCC(=O)O)CCC(=O)O)CCC(=O)O)Cc1ccc(cc1)O)CCC(=O)N)C)CC(=O)N)CCC(=O)N)CCC(=O)O)CC(C)C)CCCN=C(N)N)CCC(=O)O	INA	INA	INA	INA	INA	ACT	INA	INA	INA	INA	INA	INA	INA	INA	INA
CHEMBL178516	c1ccc(cn1)c1c[nH]cn1	INA	INA	INA	INA	INA	INA	INA	INA	INA	INA	INA	INA	INA	INA	INA
CHEMBL3126835	CCN1CC2CC(C1)N2C(=O)C12CC2c2cc(OC)ccc2c2n(C1)c1cc(ccc1c2C1CCCCC1)C(=O)NS(=O)(=O)N(C)C	INA	INA	INA	INA	INA	INA	INA	INA	INA	INA	INA	INA	INA	INA	INA
CHEMBL421032	COc1ccc2c(c1)c(CCN=C(NC(=O)c1ccc(cc1)C)N)c[nH]2	INA	INA	INA	INA	INA	INA	INA	INA	INA	INA	INA	INA	INA	ACT	INA
CHEMBL105997	N=C(NC(=O)c1ccc(cc1)C)NCCCc1ccccc1	INA	INA	INA	INA	INA	INA	INA	INA	INA	INA	INA	INA	INA	ACT	INA
CHEMBL106434	N=C(Nc1cc(Br)ccc1Br)NC(=O)c1ccc(cc1)C	INA	INA	INA	INA	INA	INA	INA	INA	INA	INA	INA	INA	INA	INA	INA
CHEMBL110788	CN(CCCN=C(NC(=O)c1ccc(cc1)C)N)C	INA	INA	INA	INA	INA	INA	INA	INA	INA	INA	INA	INA	INA	INA	INA
CHEMBL3634333	OC(CN1CCC(CC1)N1Cc2c(C1=O)cccc2)COc1ccccc1	INA	INA	INA	INA	INA	INA	INA	INA	INA	INA	INA	INA	INA	ACT	INA
CHEMBL28854	CN1CCN(CC1)c1ncc(c(n1)N)c1cc(Cl)cc(c1Cl)Cl	INA	INA	INA	INA	INA	INA	INA	INA	INA	INA	INA	INA	INA	ACT	INA
CHEMBL3085867	Nc1sc2c(n1)CCC(C2)NC(=O)C1CCCN1C(=O)OC(C)(C)C	INA	INA	INA	INA	INA	INA	INA	INA	INA	INA	INA	INA	INA	INA	INA
CHEMBL3085875	Nc1nc2c(s1)CC(CC2)CNC(=O)c1cc2c([nH]1)cccc2	INA	INA	INA	INA	INA	INA	INA	INA	INA	INA	INA	INA	INA	INA	INA
CHEMBL109012	N=C(NC(=O)c1cccc(c1Cl)Cl)NCCCCc1ccccc1	INA	INA	INA	INA	INA	INA	INA	INA	INA	INA	INA	INA	INA	ACT	INA
CHEMBL312097	OC(=O)c1ccc(cc1)N1C(=O)c2c(C1=O)cccc2	INA	INA	INA	INA	INA	INA	INA	INA	INA	INA	INA	INA	INA	INA	INA
CHEMBL3632698	COc1cc(ccc1COCC(CN1CCC(CC1)C(=O)Nc1ccccc1)O)C(F)(F)F	INA	INA	INA	INA	INA	INA	INA	INA	INA	INA	INA	INA	INA	ACT	INA
CHEMBL195079	OC(=O)Cc1cc(Cl)c(c(c1)Cl)c1cccc2c1ccc(c2Br)O	ACT	ACT	INA	INA	INA	INA	INA	INA	INA	INA	INA	INA	INA	INA	INA
CHEMBL560510	CCCCCCS(=O)(=O)c1ccc(cc1)C(=O)CCN(C)C	ACT	ACT	INA	INA	INA	INA	INA	INA	INA	INA	INA	INA	INA	INA	INA
CHEMBL558889	CCCCCC(=O)Nc1ccc(cc1)C(=O)CCN(C)C	ACT	INA	INA	INA	INA	INA	INA	INA	INA	INA	INA	INA	INA	INA	INA
CHEMBL236134	CCCCCCc1ccc(cc1)C(=O)CCN(Cc1ccco1)C	INA	INA	INA	INA	INA	INA	INA	INA	INA	INA	INA	INA	INA	INA	INA
CHEMBL384975	C#CC1(O)CCC2C1(C)CC(c1ccc(cc1)N(CCNC(=O)N(C1CCC3(C(C1)CC(C1C3CC(O)C3(C1CCC3C(CCC(=O)O)C)C)O)C)C)C)C1=C3CCC(=O)C=C3CCC21	INA	INA	INA	INA	INA	INA	INA	INA	INA	INA	INA	INA	INA	INA	INA
CHEMBL2348899	O=C(N1CCCCC1)CCNC(=O)c1ccc(c(c1)[N+](=O)[O-])S(=O)(=O)C	INA	INA	INA	INA	INA	INA	INA	INA	INA	INA	INA	INA	INA	INA	INA
CHEMBL2348920	CC1CCN(CC1)C(=O)CCCNC(=O)c1ccc(c(c1)[N+](=O)[O-])S(=O)(=O)C	INA	INA	INA	INA	INA	INA	INA	INA	INA	INA	INA	INA	INA	INA	INA
CHEMBL540227	CCCCCCOc1ccc(cc1)C(=O)CCNc1cccc(c1)Cl	INA	INA	INA	INA	INA	INA	INA	INA	INA	INA	INA	INA	INA	INA	INA
CHEMBL480313	O=C1C(O)C(C1=O)Nc1cc(Cl)c(c(c1)Cl)Oc1ccc(c(c1)C(C)(C)C)O	ACT	ACT	INA	INA	INA	INA	INA	INA	INA	INA	INA	INA	INA	INA	INA
CHEMBL2348904	O=C(N1CCCc2c1cccc2)CCNC(=O)c1ccc(c(c1)[N+](=O)[O-])S(=O)(=O)C	INA	INA	INA	INA	INA	INA	INA	INA	INA	INA	INA	INA	INA	INA	INA
CHEMBL2035875	O=C(Nc1cc(C)c(c(c1)C)Oc1ccc(c(c1)C(C)C)O)CC(=O)O	ACT	ACT	INA	INA	INA	INA	INA	INA	INA	INA	INA	INA	INA	INA	INA
CHEMBL364368	C#CC1(O)CCC2C1(C)CC(c1ccc(cc1)N(C(=O)C)C)C1=C3CCC(=O)C=C3CCC21	ACT	INA	INA	INA	INA	INA	INA	INA	INA	INA	INA	INA	INA	INA	INA
CHEMBL237456	CCCCCCc1ccccc1OC(=O)C=C	INA	ACT	INA	INA	INA	INA	INA	INA	INA	INA	INA	INA	INA	INA	INA
CHEMBL3261335	O=c1cnn(c(=O)[nH]1)c1cc(Cl)c(c(c1)Cl)Oc1n[nH]c(=O)c(c1)C(C)C	ACT	ACT	INA	INA	INA	INA	INA	INA	INA	INA	INA	INA	INA	INA	INA
CHEMBL408376	C#CC1(O)CCC2C1(C)CC(c1ccc(cc1)N(CCCC(=O)N(C1CCC3(C(C1)CC(C1C3CC(O)C3(C1CCC3C(CCC(=O)O)C)C)O)C)C)C)C1=C3CCC(=O)C=C3CCC21	INA	INA	INA	INA	INA	INA	INA	INA	INA	INA	INA	INA	INA	INA	INA
CHEMBL563368	CCCCCCOc1ccc(cc1)C(=O)CCN1CCN(CC1)c1ccccc1	ACT	ACT	INA	INA	INA	INA	INA	INA	INA	INA	INA	INA	INA	INA	INA
CHEMBL407672	C#CC1(O)CCC2C1(C)CC(c1ccc(cc1)N(CCOC1CCC3(C(C1)CC(C1C3CC(O)C3(C1CCC3C(CCC(=O)NCCS(=O)(=O)O)C)C)O)C)C)C1=C3CCC(=O)C=C3CCC21	INA	INA	INA	INA	INA	INA	INA	INA	INA	INA	INA	INA	INA	INA	INA
CHEMBL419016	OC(=O)COc1cc(C)c(c(c1)C)Oc1ccc(c(c1)C(C)C)O	ACT	ACT	INA	INA	INA	INA	INA	INA	INA	INA	INA	INA	INA	INA	INA
CHEMBL2348907	O=C(N(c1ccccc1)C)CCCNC(=O)c1ccc(c(c1)[N+](=O)[O-])S(=O)(=O)C	INA	INA	INA	INA	INA	INA	INA	INA	INA	INA	INA	INA	INA	INA	INA
CHEMBL3261321	OC(=O)Cc1cc(Br)c(c(c1)Br)Oc1n[nH]c(=O)c(c1)C(C)C	ACT	ACT	INA	INA	INA	INA	INA	INA	INA	INA	INA	INA	INA	INA	INA
CHEMBL2348891	O=C(N(Cc1ccccc1)Cc1ccccc1)CCNC(=O)c1ccc(c(c1)[N+](=O)[O-])S(=O)(=O)C	INA	INA	INA	INA	INA	INA	INA	INA	INA	INA	INA	INA	INA	INA	INA
CHEMBL563181	CCCCCCOc1ccc(c(c1)Cl)C(=O)CCN(C)C	ACT	ACT	INA	INA	INA	INA	INA	INA	INA	INA	INA	INA	INA	INA	INA
CHEMBL2035879	O=C(Nc1cc(Br)c(c2c1CCC2)Oc1ccc(c(c1)C(C)C)O)CC(=O)O	ACT	ACT	INA	INA	INA	INA	INA	INA	INA	INA	INA	INA	INA	INA	INA
CHEMBL2348880	O=C(N1CCN(CC1)c1ccc(cc1)C(F)(F)F)CNC(=O)c1ccc(c(c1)[N+](=O)[O-])S(=O)(=O)C	INA	INA	INA	INA	INA	INA	INA	INA	INA	INA	INA	INA	INA	INA	INA
CHEMBL2348906	O=C(N1CCc2c(C1)cccc2)CCCNC(=O)c1ccc(c(c1)[N+](=O)[O-])S(=O)(=O)C	INA	INA	INA	INA	INA	INA	INA	INA	INA	INA	INA	INA	INA	INA	INA
CHEMBL3261330	OC(=O)Cc1cc(Cl)c(c(c1)Cl)S(=O)(=O)c1n[nH]c(=O)c(c1)C(C)C	INA	ACT	INA	INA	INA	INA	INA	INA	INA	INA	INA	INA	INA	INA	INA
CHEMBL2349055	CC1CCN(CC1)C(=O)C1CCN(CC1)C(=O)c1ccc(c(c1)[N+](=O)[O-])S(=O)(=O)C	INA	INA	INA	INA	INA	INA	INA	INA	INA	INA	INA	INA	INA	INA	INA
CHEMBL2349027	CN(C(=O)CN(C(=O)c1ccc(c(c1)[N+](=O)[O-])S(=O)(=O)C)C)Cc1ccccc1F	INA	INA	INA	INA	INA	INA	INA	INA	INA	INA	INA	INA	INA	INA	INA
CHEMBL2312269	O=C(Nc1cc(C)c(c2c1CCC2)Oc1ccc(c(c1)CCc1ccc(c(c1)F)F)O)CC(=O)O	ACT	ACT	INA	INA	INA	INA	INA	INA	INA	INA	INA	INA	INA	INA	INA
CHEMBL2348898	O=C(N1CCN(CC1)c1ccc(cc1)C(F)(F)F)CCNC(=O)c1ccc(c(c1)[N+](=O)[O-])S(=O)(=O)C	INA	INA	INA	INA	INA	INA	INA	INA	INA	INA	INA	INA	INA	INA	INA
CHEMBL318467	OC(=O)C(Cc1c(O)noc1c1n[nH]cn1)N	INA	INA	INA	INA	INA	INA	ACT	INA	INA	INA	INA	INA	INA	INA	INA
CHEMBL12358	CC(=O)NCc1ccn(c1)c1cc2c(cc1C(F)(F)F)[nH]c(=O)c(=O)n2CC(=O)O	INA	INA	INA	INA	INA	INA	ACT	ACT	INA	INA	INA	INA	INA	INA	INA
CHEMBL268709	O=C(Nc1ccccc1)NCc1ccn(c1)c1cc2nc(O)c(nc2cc1[N+](=O)[O-])O	INA	INA	INA	INA	INA	INA	ACT	INA	INA	INA	INA	INA	INA	INA	INA
CHEMBL12696	O=C(Nc1ccc(cc1)Br)NCc1ccn(c1)c1cc2c(cc1C(F)(F)F)[nH]c(=O)c(=O)n2CC(=O)O	INA	INA	INA	INA	INA	INA	ACT	ACT	INA	INA	INA	INA	INA	INA	INA
CHEMBL333343	C1CSc2c(CN1)cccc2	INA	INA	INA	ACT	INA	INA	INA	INA	INA	INA	INA	INA	INA	INA	INA
CHEMBL3962505	COc1ccc2c(c1)CN(CCS2)C(=O)CCN1CCCCC1	INA	INA	INA	ACT	INA	INA	INA	INA	INA	INA	INA	INA	INA	INA	INA
CHEMBL3963470	O=C(N1CCSc2c(C1)cccc2)N1CCCCC1	INA	INA	INA	ACT	INA	INA	INA	INA	INA	INA	INA	INA	INA	INA	INA
CHEMBL3930185	COc1ccc2c(c1)CN(CCS2)C(=O)NCCc1ccc(c(c1)O)O	INA	INA	INA	ACT	INA	INA	INA	INA	INA	INA	INA	INA	INA	INA	INA
CHEMBL306899	Oc1ccc(cc1)C(CCN1CCC(CC1)Cc1ccccc1)O	INA	INA	INA	INA	INA	ACT	INA	INA	INA	INA	INA	INA	INA	INA	INA
CHEMBL295995	Oc1nc2c(nc1O)cc(c(c2N)C)Cl	INA	INA	INA	INA	INA	ACT	INA	INA	INA	INA	INA	INA	INA	INA	INA
CHEMBL123908	O=C(c1cc2c([nH]1)c(O)ccc2)N1CCC(CC1)Cc1ccccc1	INA	INA	INA	INA	INA	ACT	INA	INA	INA	INA	INA	INA	INA	INA	INA
CHEMBL113919	Oc1ccc(cc1)C=CC(=O)N1CCC(CC1)Cc1ccccc1	INA	INA	INA	INA	INA	ACT	INA	INA	INA	INA	INA	INA	INA	INA	INA
CHEMBL183825	Cc1ccc(cc1)OC1CCN(CC1)C(=O)C(=O)Nc1ccc2c(c1)sc(n2)O	INA	INA	INA	INA	INA	ACT	INA	INA	INA	INA	INA	INA	INA	INA	INA
CHEMBL43875	Oc1nc2cc3OCOc3cc2nc1O	INA	INA	INA	INA	INA	INA	INA	INA	INA	INA	INA	INA	INA	INA	INA
CHEMBL40193	Oc1nc2cccnc2c(c1c1ccccc1)O	INA	INA	INA	INA	INA	INA	INA	INA	INA	INA	INA	INA	INA	INA	INA
CHEMBL291169	O=Nc1c(O)nc2c(c1O)cc(c(c2F)Cl)F	INA	INA	INA	INA	INA	ACT	INA	INA	INA	INA	INA	INA	INA	INA	INA
CHEMBL363010	O=C(C(=O)N1CCC(CC1)Cc1ccccc1)Nc1ccc2c(c1)nc([nH]2)O	INA	INA	INA	INA	INA	ACT	INA	INA	INA	INA	INA	INA	INA	INA	INA
CHEMBL40755	Oc1nc2ccncc2c(c1c1cccc(c1)Oc1ccccc1)O	INA	INA	INA	INA	INA	INA	INA	INA	INA	INA	INA	INA	INA	INA	INA
CHEMBL81678	N=C(Nc1cccc(c1)I)Nc1cccc(c1)I	INA	INA	INA	INA	INA	ACT	INA	INA	INA	INA	INA	INA	INA	INA	INA
CHEMBL22720	Cc1cc2nc(O)c(nc2cc1C)O	INA	INA	INA	INA	INA	ACT	INA	INA	INA	INA	INA	INA	INA	INA	INA
CHEMBL553817	NC(=NC1CC2C(C1(C)CC2)(C)C)Nc1ccccc1I	INA	INA	INA	INA	INA	INA	INA	INA	INA	INA	INA	INA	INA	INA	INA
CHEMBL40652	CCc1cc2nc(O)c(nc2c(c1Cl)[N+](=O)[O-])O	INA	INA	INA	INA	INA	ACT	INA	INA	INA	INA	INA	INA	INA	INA	INA
CHEMBL435949	COc1ccccc1N1CCN(CC1)Cc1c[nH]c2c1cccn2	INA	INA	INA	INA	INA	INA	INA	INA	INA	INA	INA	INA	INA	INA	INA
CHEMBL128343	NCCCC12CC3CC(C2)CC(C1)C3	INA	INA	INA	INA	INA	ACT	INA	INA	INA	INA	INA	INA	INA	INA	INA
CHEMBL168488	Brc1ccc(nc1)N1CCc2c(C1)cccc2	INA	INA	INA	INA	INA	ACT	INA	INA	INA	INA	INA	INA	INA	INA	INA
CHEMBL553347	N=C(Nc1ccccc1I)NC1C2CC3CC1CC(C2)C3	INA	INA	INA	INA	INA	INA	INA	INA	INA	INA	INA	INA	INA	INA	INA
CHEMBL282829	CCc1ccc(cc1)N1CCN(CC1)Cc1c[nH]c2c1cccn2	INA	INA	INA	INA	INA	INA	INA	INA	INA	INA	INA	INA	INA	INA	INA
CHEMBL131610	CCNC12CC3CC(C2)(CC(C1)(C3)C)C	INA	INA	INA	INA	INA	ACT	INA	INA	INA	INA	INA	INA	INA	INA	INA
CHEMBL78488	NC(=NC12CC3CC(C2)CC(C1)C3)Nc1ccccc1[N+](=O)[O-]	INA	INA	INA	INA	INA	INA	INA	INA	INA	INA	INA	INA	INA	INA	INA
CHEMBL81461	NC(=Nc1ccccc1C)NC1C2CC3CC1CC(C2)C3	INA	INA	INA	INA	INA	INA	INA	INA	INA	INA	INA	INA	INA	INA	INA
CHEMBL12728	CNC(P(=O)(O)O)c1cccc2c1nc(O)c(n2)O	INA	INA	INA	INA	INA	ACT	INA	INA	INA	INA	INA	INA	INA	INA	INA
CHEMBL543596	Nc1ccc(c(c1)C)NC(=Nc1ccccc1C)N	INA	INA	INA	INA	INA	ACT	INA	INA	INA	INA	INA	INA	INA	INA	INA
CHEMBL338523	CC(C(=O)OCC(c1ccc(cc1)Cl)(C)C)N	INA	INA	INA	INA	INA	ACT	INA	INA	INA	INA	INA	INA	INA	INA	INA
CHEMBL317229	Cc1ccc(cc1)CC1(O)CCN(CC1)CCOc1ccc(cc1)O	INA	INA	INA	INA	INA	ACT	INA	INA	INA	INA	INA	INA	INA	INA	INA
CHEMBL488284	CCCCC(=O)c1c[nH]c2c(c1=O)cc(cc2)CCc1ccccc1	INA	INA	INA	INA	ACT	INA	INA	INA	INA	INA	INA	INA	INA	INA	INA
CHEMBL281480	CCOC(=O)CC1CCCN1C(=O)C(=O)c1c[nH]c2c1cccc2OC	INA	INA	INA	INA	ACT	INA	INA	INA	INA	INA	INA	INA	INA	INA	INA
CHEMBL30014	CCc1cccc(c1O)CC	INA	INA	INA	INA	INA	INA	INA	INA	INA	INA	INA	INA	INA	INA	INA
CHEMBL487867	CCCCC(=O)c1cc(=O)c2c([nH]1)CCCC2	INA	INA	INA	INA	ACT	INA	INA	INA	INA	INA	INA	INA	INA	INA	INA
CHEMBL286471	CCOC(=O)C1CCCN(C1)C(=O)C(=O)c1c[nH]c2c1cccc2	INA	INA	INA	INA	ACT	INA	INA	INA	INA	INA	INA	INA	INA	INA	INA
CHEMBL595673	COc1ccc(cc1)C1Oc2ccc(cc2CC1OC(=O)C)OC	INA	INA	INA	INA	INA	INA	INA	INA	INA	INA	INA	INA	INA	INA	INA
CHEMBL3289204	CC1CCN(CC1)C(=O)C=CC=Cc1ccc2c(c1)OCO2	INA	INA	INA	INA	INA	INA	INA	INA	INA	INA	INA	INA	INA	INA	INA
CHEMBL4284872	COc1ccc(cc1OC1CN(C1)S(=O)(=O)c1ccc2c(c1)oc(=O)[nH]2)Cl	INA	INA	INA	INA	INA	INA	INA	INA	INA	INA	INA	INA	INA	INA	INA
CHEMBL79348	O=C(Nc1ccc(cc1)C(=O)O)NCc1ccn(c1)c1cc2nc(O)c(nc2cc1C(F)(F)F)O	INA	INA	INA	INA	INA	INA	ACT	INA	INA	INA	INA	INA	INA	INA	INA
CHEMBL12747	OC(=O)Cn1c2cc(n3ccc(c3)C=NOCc3ccccc3)c(cc2[nH]c(=O)c1=O)[N+](=O)[O-]	INA	INA	INA	INA	INA	INA	ACT	INA	INA	INA	INA	INA	INA	INA	INA
CHEMBL112386	Clc1cc2c(cc1Cl)nc(c1n2cnn1)O	INA	INA	INA	INA	INA	INA	ACT	INA	INA	INA	INA	INA	INA	INA	INA
CHEMBL13219	[O-][N+](=O)c1cc2nc(O)c(nc2cc1n1c(C)ccc1C)O	INA	INA	INA	INA	INA	INA	INA	INA	INA	INA	INA	INA	INA	INA	INA
CHEMBL23044	[O-][N+](=O)c1ccc2c(c1)nc(c(n2)O)O	INA	INA	INA	INA	INA	INA	ACT	INA	INA	INA	INA	INA	INA	INA	INA
CHEMBL3915394	COc1ccc(cc1)COC(=O)C1=C(C)NC(=O)NC1c1cccc(c1)F	INA	INA	INA	INA	INA	INA	INA	INA	INA	INA	INA	INA	INA	INA	ACT
CHEMBL3966686	O=C1NC(=C(C(N1)c1ccccc1)C(=O)OCc1ccc(cc1)Cl)C	INA	INA	INA	INA	INA	INA	INA	INA	INA	INA	INA	INA	INA	INA	ACT
CHEMBL570239	O=C1N(C)c2c(C1=Nc1ccc(cc1)[N+](=O)[O-])cccc2	INA	INA	ACT	INA	INA	INA	INA	INA	INA	INA	INA	INA	INA	INA	INA
CHEMBL1348329	O=C1NC(=O)C(=Cc2cccc3c2cccc3)S1	INA	INA	ACT	INA	INA	INA	INA	INA	INA	INA	INA	INA	INA	INA	INA
CHEMBL1581319	CCOc1ccccc1c1onc(n1)c1ccncc1	INA	INA	ACT	INA	INA	INA	INA	INA	INA	INA	INA	INA	INA	INA	INA
CHEMBL179398	O=Cc1ccc(s1)c1cccnc1	INA	INA	INA	INA	INA	INA	INA	INA	INA	INA	INA	INA	INA	INA	INA
CHEMBL1933349	COc1ccc2c(c1)ccc(c2)c1cc(nn1C(c1ccc(cc1)C(=O)NCCC(=O)O)C)c1cc(Cl)cc(c1)Cl	INA	INA	INA	INA	INA	INA	INA	INA	INA	INA	INA	INA	INA	INA	INA
CHEMBL179005	Fc1ccc(cn1)c1cscc1	INA	INA	INA	INA	INA	INA	INA	INA	INA	INA	INA	INA	ACT	INA	INA
CHEMBL2018917	COc1ccc2c(c1)nc([nH]2)SCc1ccc(cc1)C(C)C	INA	INA	INA	INA	INA	INA	INA	INA	INA	INA	INA	INA	INA	INA	INA
CHEMBL2409564	OC(=O)CC1CCC(CC1)c1ccc(cc1)c1nc2c([nH]1)ccc(c2)NC(=O)c1nc(oc1C(F)(F)F)c1ccccc1	INA	INA	INA	INA	INA	INA	INA	INA	INA	INA	INA	INA	INA	INA	INA
CHEMBL2018904	CCCCCSc1nc2c([nH]1)ccc(c2)OC	INA	INA	INA	INA	INA	INA	INA	INA	INA	INA	INA	INA	INA	INA	INA
CHEMBL4106421	CCCCCCCCCCCC(=O)OC(COP(=O)(OCCNC(=O)c1ccc(cc1)Cn1c(=O)[nH]c2c1nc(OCCOC)nc2N)O)COC(=O)CCCCCCCCCCC	INA	INA	INA	INA	INA	INA	INA	INA	INA	INA	INA	INA	ACT	INA	INA
CHEMBL2144409	Cc1ccc(cn1)c1ncn(n1)c1ccc(cc1)Nc1nccc(n1)c1cccc(c1)N1CCOCC1	INA	INA	INA	INA	INA	INA	INA	INA	INA	INA	INA	INA	INA	INA	INA
CHEMBL3919664	Fc1cnc(nc1)n1nnc2c1CC(C)N(C2)C(=O)c1cccc(c1F)C(F)(F)F	INA	INA	INA	INA	INA	INA	INA	INA	INA	INA	INA	INA	INA	INA	INA
CHEMBL4064397	OC(=O)CNCCC(=O)N1CCC(CC1)Nc1nc(NCc2nnn(c2)CCCNCCCNC2CCCCC2)nc(c1)C	INA	INA	INA	INA	INA	INA	INA	INA	INA	INA	INA	INA	INA	INA	INA
CHEMBL502335	COc1ccc2c(c1)[nH]c(n2)SCc1ccc2c(c1)cccc2	INA	INA	INA	INA	INA	INA	INA	INA	INA	INA	INA	INA	INA	INA	INA
CHEMBL3763612	CCN(CC(=O)N1c2cc(ccc2CCc2c1cccc2)NC(=O)NC(C)(C)C)CC	INA	INA	INA	INA	INA	INA	INA	INA	INA	INA	INA	INA	INA	INA	INA
CHEMBL3764035	CCN(CC(=O)N1c2cc(ccc2CCc2c1cccc2)Nc1nnc(o1)C)CC	INA	INA	INA	INA	INA	INA	INA	INA	INA	INA	INA	INA	INA	INA	INA
CHEMBL349802	CCCCCCCCCCC(C1CCC(O1)C1CCC(O1)C(CCCCCCCCCCC1CC(C(=O)O1)CC(=O)C)O)O	INA	INA	INA	INA	INA	INA	INA	INA	INA	INA	INA	ACT	INA	INA	INA
CHEMBL209302	CCCCCCCCCCCCC(C1CCC(O1)C1CCC(O1)C(CCCCCCCC)O)O	INA	INA	INA	INA	INA	INA	INA	INA	INA	INA	INA	ACT	INA	INA	INA
CHEMBL37986	COc1cc2C(NCCc2cc1OCc1ccccc1)Cc1ccccc1	INA	INA	INA	INA	INA	INA	INA	INA	INA	INA	INA	ACT	INA	INA	INA
CHEMBL357806	CCOC1CC(=O)OC(C(C(C1OCC)OC(=O)C)OC(=O)C)c1ccccc1	INA	INA	INA	INA	INA	INA	INA	INA	INA	INA	INA	ACT	INA	INA	INA
CHEMBL257864	CCC=CCC(=CCc1[nH]c(=O)c(c(c1CCC)O)C)C	INA	INA	INA	INA	INA	INA	INA	INA	INA	INA	INA	ACT	INA	INA	INA
CHEMBL145485	CCCCCCCCCCC(C1CCC(O1)C1CCC(O1)C(OC(=O)C)CCCCCCCCCCC(CC1=CC(OC1=O)C)OC(=O)C)OC(=O)C	INA	INA	INA	INA	INA	INA	INA	INA	INA	INA	INA	ACT	INA	INA	INA
CHEMBL211345	CCCCC(CCCC(C1CCC(O1)C1CCC(O1)C(CCCC(CCCC)CC)O)O)CC	INA	INA	INA	INA	INA	INA	INA	INA	INA	INA	INA	ACT	INA	INA	INA
CHEMBL131506	CCCCCCCCCCCCC(C1CCC(O1)C(CCCCC(CCCCCC(CC1(O)C(=O)OC(C1O)C)O)O)O)O	INA	INA	INA	INA	INA	INA	INA	INA	INA	INA	INA	ACT	INA	INA	INA
CHEMBL56801	CSc1ccc(cc1C)Oc1c(C)cc(cc1C)n1ncc(=O)[nH]c1=O	INA	ACT	INA	INA	INA	INA	INA	INA	INA	INA	INA	INA	INA	INA	INA
CHEMBL1580759	Oc1c(Br)cc2c(c1Br)Oc1c(C32OC(=O)c2c3c(Cl)c(Cl)c(c2Cl)Cl)cc(c(c1Br)O)Br	INA	ACT	INA	INA	INA	INA	INA	INA	INA	INA	INA	INA	INA	INA	INA
CHEMBL1444690	N#CC(=CC=Cc1ccccc1[N+](=O)[O-])C(=O)NC1CCCCC1C	INA	INA	INA	INA	INA	INA	INA	INA	INA	INA	INA	INA	INA	INA	INA
CHEMBL560569	CCCCCCSc1ccc(c(c1Cl)Cl)C(=O)CCN1CCN(CC1)C(=O)C	INA	ACT	INA	INA	INA	INA	INA	INA	INA	INA	INA	INA	INA	INA	INA
CHEMBL1552581	CCCn1c2ccccc2c2c1c(=O)n(nc2)CC(=O)Nc1cc(OC)c(c(c1)OC)OC	INA	INA	INA	INA	INA	INA	INA	INA	INA	INA	INA	INA	INA	INA	INA
CHEMBL549562	CCCCCCS(=O)(=O)c1ccc(c(c1Cl)Cl)C(=O)CCN(C)C	INA	ACT	INA	INA	INA	INA	INA	INA	INA	INA	INA	INA	INA	INA	INA
CHEMBL550767	CCCCCCS(=O)(=O)c1ccc(c(c1)Cl)C(=O)CCN1CCOCC1	INA	ACT	INA	INA	INA	INA	INA	INA	INA	INA	INA	INA	INA	INA	INA
CHEMBL550090	CCCCCCS(=O)(=O)c1cc(C)c(c(c1)C)C(=O)CCN1CCOCC1	INA	ACT	INA	INA	INA	INA	INA	INA	INA	INA	INA	INA	INA	INA	INA
CHEMBL558108	CCCCCCSc1cc(Cl)c(c(c1)Cl)C(=O)CCN1CCNC(=O)C1	INA	ACT	INA	INA	INA	INA	INA	INA	INA	INA	INA	INA	INA	INA	INA
CHEMBL1330550	CCOC(=O)c1c(NC(=O)C)c2c(n1Cc1nc(oc1C)c1ccccc1Cl)sc1c2CCCC1	INA	INA	INA	INA	INA	INA	INA	INA	INA	INA	INA	INA	INA	INA	INA
CHEMBL1537662	COc1cc(NC(=O)COC(=O)CNC(=O)c2ccc(cc2)C)c(cc1[N+](=O)[O-])C	INA	ACT	INA	INA	INA	INA	INA	INA	INA	INA	INA	INA	INA	INA	INA
CHEMBL559718	CCCCCCSc1cc(Cl)c(cc1Cl)C(=O)CCN1CCNC(=O)C1	INA	ACT	INA	INA	INA	INA	INA	INA	INA	INA	INA	INA	INA	INA	INA
CHEMBL563943	CCCCCCS(=O)(=O)c1cc(Cl)c(c(c1)Cl)C(=O)CCN1CC1C	INA	ACT	INA	INA	INA	INA	INA	INA	INA	INA	INA	INA	INA	INA	INA
CHEMBL1397470	CCN1CCN(CC1)CCCNC(=O)Cn1c(cc2c1ccc(c2)F)c1cccs1	INA	INA	INA	INA	INA	INA	INA	INA	INA	INA	INA	INA	INA	INA	INA
CHEMBL123920	Clc1cc(cc(c1Oc1ccc(c(c1)S(=O)(=O)n1ccc2c1cccc2)O)Cl)n1ncc(=O)[nH]c1=O	INA	ACT	INA	INA	INA	INA	INA	INA	INA	INA	INA	INA	INA	INA	INA
CHEMBL1535979	Cc1ccc(cc1)C1=NN(C(C1)c1cn(nc1c1cccs1)c1ccccc1)C(=O)C	INA	INA	INA	INA	INA	INA	INA	INA	INA	INA	INA	INA	INA	INA	INA
CHEMBL172439	OCc1c2OC(=O)c3c(Oc2c2c(c1O)C(=O)OC2O)c(C=O)c(cc3C)O	INA	INA	INA	INA	INA	INA	INA	INA	INA	INA	INA	INA	INA	INA	INA
CHEMBL1699206	O=C(c1cc2ccccc2cc1O)NN=Cc1ccc(o1)c1ccc(cc1)S(=O)(=O)Nc1ncccn1	INA	INA	INA	INA	INA	INA	INA	INA	INA	INA	INA	INA	INA	INA	INA
CHEMBL1501198	CC(c1ccc(cc1)NC(=O)N1CCN(CC1)c1ccc(cc1)C(=O)C)C	INA	ACT	INA	INA	INA	INA	INA	INA	INA	INA	INA	INA	INA	INA	INA
CHEMBL121795	c1ccc(nc1)c1nn2c(c1c1ccnc3c1cccc3)CCC2	INA	ACT	INA	INA	INA	INA	INA	INA	INA	INA	INA	INA	INA	INA	INA
CHEMBL1462814	Nc1ncc(s1)N=Nc1cc(ccc1Cl)C(=O)O	INA	INA	INA	INA	INA	INA	INA	INA	INA	INA	INA	INA	INA	INA	INA
CHEMBL1324229	CCOc1ccc(cc1)c1nonc1NC(=O)c1oc2c(c1C)cc(cc2)F	INA	ACT	INA	INA	INA	INA	INA	INA	INA	INA	INA	INA	INA	INA	INA
CHEMBL1377262	Cc1ccc(s1)CNCc1ccccc1	INA	INA	INA	INA	INA	INA	INA	INA	INA	INA	INA	INA	INA	INA	INA
CHEMBL1317371	OCCC(Nc1nc2c(n1Cc1ccc(cc1)Br)c(=O)n(c(=O)n2C)C)C	INA	ACT	INA	INA	INA	INA	INA	INA	INA	INA	INA	INA	INA	INA	INA
CHEMBL1525389	Cc1ccc(cc1)Nc1nnc(s1)c1cc2c(oc1=O)ccc1c2cccc1	INA	ACT	INA	INA	INA	INA	INA	INA	INA	INA	INA	INA	INA	INA	INA
CHEMBL1579785	Cc1ccccc1CSCc1nc2c([nH]1)cccc2	INA	ACT	INA	INA	INA	INA	INA	INA	INA	INA	INA	INA	INA	INA	INA
CHEMBL3392374	O=C(c1csc(n1)c1ccc(c(c1)[N+](=O)[O-])S(=O)(=O)C)NC1C2CC3CC1CC(C2)C3	INA	ACT	INA	INA	INA	INA	INA	INA	INA	INA	INA	INA	INA	INA	INA
CHEMBL1498431	N#CC(=C(c1ccccc1)O)N=Nc1c(=O)n(n(c1C)C)c1ccccc1	INA	ACT	INA	INA	INA	INA	INA	INA	INA	INA	INA	INA	INA	INA	INA
CHEMBL1376578	CN(C=C1SC(=S)N(C1=O)c1ccc(cc1)Br)C	INA	INA	INA	INA	INA	INA	INA	INA	INA	INA	INA	INA	INA	INA	INA
CHEMBL1415395	Fc1ccc(cc1)CN1C(=O)c2ccccc2CC1(C)C(=O)NC1CCCCC1	INA	INA	INA	INA	INA	INA	INA	INA	INA	INA	INA	INA	INA	INA	INA
CHEMBL1471965	S=C1SC(=CC=Cc2ccc(cc2)N(C)C)C(=O)N1c1ccccc1	INA	ACT	INA	INA	INA	INA	INA	INA	INA	INA	INA	INA	INA	INA	INA
CHEMBL1586973	COc1cc(CCNC(=O)c2ccc3c(c2)nc(c(n3)c2ccco2)c2ccco2)ccc1OC	INA	INA	INA	INA	INA	INA	INA	INA	INA	INA	INA	INA	INA	INA	INA
CHEMBL1398339	CCOc1ccc(cc1)NC(=O)CCc1nnc2n1c1ccsc1c(=O)n2C	INA	ACT	INA	INA	INA	INA	INA	INA	INA	INA	INA	INA	INA	INA	INA
CHEMBL1600904	Fc1ccc(c(c1)F)NC(=O)C(=O)NCC(N1CCc2c(C1)cccc2)c1cccnc1	INA	ACT	INA	INA	INA	INA	INA	INA	INA	INA	INA	INA	INA	INA	INA
CHEMBL1552784	COC(=O)c1ccc(cc1)Nc1ncnc2c1nc1n2CCCC1	INA	INA	INA	INA	INA	INA	INA	INA	INA	INA	INA	INA	INA	INA	INA
CHEMBL1435440	O=C(CCN1C(=O)C(C)Oc2c1cc(C)cc2)NCc1ccc(cc1)C	INA	INA	INA	INA	INA	INA	INA	INA	INA	INA	INA	INA	INA	INA	INA
CHEMBL1459125	Cc1csc(n1)NC(=O)c1cc(nc2c1cccc2)c1ccco1	INA	ACT	INA	INA	INA	INA	INA	INA	INA	INA	INA	INA	INA	INA	INA
CHEMBL1391976	COc1cccc(c1)CNC(=O)C1CCN(CC1)c1ncnc2c1nc1n2CCCCC1	INA	INA	INA	INA	INA	INA	INA	INA	INA	INA	INA	INA	INA	INA	INA
CHEMBL1512302	Clc1cccc(c1)N1CCN(CC1)C(=O)Cc1noc2c1cc(C)cc2	INA	INA	INA	INA	INA	INA	INA	INA	INA	INA	INA	INA	INA	INA	INA
CHEMBL1551401	COc1cc(cc(c1OC)OC)NS(=O)(=O)c1ccc2c(c1)c1CCCCc1[nH]2	INA	INA	INA	INA	INA	INA	INA	INA	INA	INA	INA	INA	INA	INA	INA
CHEMBL1598092	Oc1ccc(cc1)N(C(=Nc1cccnc1)S)C	INA	INA	INA	INA	INA	INA	INA	INA	INA	INA	INA	INA	INA	INA	INA
CHEMBL1412077	CCOc1ccc2c3c1C(=O)c1ccccc1c3on2	INA	INA	INA	INA	INA	INA	INA	INA	INA	INA	INA	INA	INA	INA	INA
CHEMBL1434722	Cc1ccc(cc1)C(=O)CSc1nn2c(n1)NC(=C(C2c1ccccc1F)C(=O)Nc1ccc(cc1C)C)C	INA	ACT	INA	INA	INA	INA	INA	INA	INA	INA	INA	INA	INA	INA	INA
CHEMBL1391829	[O-][N+](=O)c1ccc(cc1)COc1nc2ccccc2nc1N1CCOCC1	INA	ACT	INA	INA	INA	INA	INA	INA	INA	INA	INA	INA	INA	INA	INA
CHEMBL1327847	O=C(Nc1c(F)cccc1F)CCS(=O)(=O)c1ccc(s1)Br	INA	INA	INA	INA	INA	INA	INA	INA	INA	INA	INA	INA	INA	INA	INA
CHEMBL1384172	c1coc(c1)c1nc(c2ccco2)c(nc1c1ccco1)c1ccco1	INA	INA	INA	INA	INA	INA	INA	INA	INA	INA	INA	INA	INA	INA	INA
CHEMBL1325361	CCOC(=O)c1ccn(n1)c1nc(cc(n1)C(F)(F)F)c1cccc(c1)OC	INA	ACT	INA	INA	INA	INA	INA	INA	INA	INA	INA	INA	INA	INA	INA
CHEMBL1555753	CC1CCCCN1CCCNC(=O)c1c(=O)nc2n(c1O)cccc2C	INA	INA	INA	INA	INA	INA	INA	INA	INA	INA	INA	INA	INA	INA	INA
CHEMBL1396125	COc1cccc(c1)CNCCCSc1nnnn1C	INA	INA	INA	INA	INA	INA	INA	INA	INA	INA	INA	INA	INA	INA	INA
CHEMBL466853	CC[n+]1c(C=C(C=c2sc3c(n2CC)cccc3)C)sc2c1cccc2	INA	INA	INA	INA	INA	INA	INA	INA	INA	INA	INA	INA	INA	INA	INA
CHEMBL603024	OC(C[n+]1cccc2c1c(O)ccc2)Cn1c2ccccc2c2c1cccc2	INA	ACT	INA	INA	INA	INA	INA	INA	INA	INA	INA	INA	INA	INA	INA
CHEMBL1483611	OC(=O)CCCNc1cc(N2CCN(CC2)C2CCCCC2)c2c3c1C(=O)c1ccccc1c3on2	INA	INA	INA	INA	INA	INA	INA	INA	INA	INA	INA	INA	INA	INA	INA
CHEMBL1436613	Cc1cc(C)c2c(c1)oc(cc2=O)C(=O)Nc1ccc(cc1)S(=O)(=O)Nc1onc(c1C)C	INA	INA	INA	INA	INA	INA	INA	INA	INA	INA	INA	INA	INA	INA	INA
CHEMBL1494106	CCOc1ccccc1CNC(=O)c1nn(c2c1CS(=O)(=O)c1c2cccc1)C	INA	ACT	INA	INA	INA	INA	INA	INA	INA	INA	INA	INA	INA	INA	INA
CHEMBL1520464	OC(=O)CSc1c2CCCc2nc2c1ccc(c2)C(=O)NCCN1CCOCC1	INA	INA	INA	INA	INA	INA	INA	INA	INA	INA	INA	INA	INA	INA	INA
CHEMBL1321609	CCc1ccccc1NC(=O)c1cnc2n(c1=O)nc(s2)N1CCCC1	INA	INA	INA	INA	INA	INA	INA	INA	INA	INA	INA	INA	INA	INA	INA
CHEMBL1516323	CCN(S(=O)(=O)c1nnc(s1)NC(=O)COc1cccc(c1)C)CC	INA	ACT	INA	INA	INA	INA	INA	INA	INA	INA	INA	INA	INA	INA	INA
CHEMBL1413384	CCc1ccc(cc1)CN(c1ccccn1)C(=O)Nc1cccc(c1)Cl	INA	INA	INA	INA	INA	INA	INA	INA	INA	INA	INA	INA	INA	INA	INA
CHEMBL1513049	CN(CCNC(=O)C1CCN(CC1)c1ncnc2c1nc1n2CCCCC1)C	INA	INA	INA	INA	INA	INA	INA	INA	INA	INA	INA	INA	INA	INA	INA
CHEMBL1437749	O=C1Nc2nc(SCc3ccc(cc3)C)[nH]c(=O)c2C(C1)c1cccc(c1F)F	INA	ACT	INA	INA	INA	INA	INA	INA	INA	INA	INA	INA	INA	INA	INA
CHEMBL1408079	COc1cc2CN(CCc2cc1OC)C(=O)Nc1ccccc1	INA	INA	INA	INA	INA	INA	INA	INA	INA	INA	INA	INA	INA	INA	INA
CHEMBL1611620	CCCn1cc(c(=O)c2c1cc(N1CCOCC1)c(c2)F)S(=O)(=O)c1cc(C)ccc1C	INA	INA	INA	INA	INA	INA	INA	INA	INA	INA	INA	INA	INA	INA	INA
CHEMBL1361503	CCCCCCc1cc2cc(c3nnc(o3)c3ccc(cc3)C)c(=O)oc2cc1O	INA	INA	INA	INA	INA	INA	INA	INA	INA	INA	INA	INA	INA	INA	INA
CHEMBL2003887	O=C1C(=Cc2cc(cc(c2O)[N+](=O)[O-])[N+](=O)[O-])SC2N1C1CCCCC1N2	INA	INA	INA	INA	INA	INA	INA	INA	INA	INA	INA	INA	INA	INA	INA
CHEMBL1530656	O=C(CN1c2cc(Cl)ccc2Oc2c(C1=O)cccn2)Nc1ccc(cc1)C	INA	INA	INA	INA	INA	INA	INA	INA	INA	INA	INA	INA	INA	INA	INA
CHEMBL1437867	NC(=O)CN1C(=O)CN2C1(C)C(C)(C)c1c2cccc1	INA	INA	INA	INA	INA	INA	INA	INA	INA	INA	INA	INA	INA	INA	INA
CHEMBL1397308	COc1cc2c(cc1OC)CC1c3c2c(O)c(OC)cc3CCN1C	INA	INA	INA	INA	INA	INA	INA	INA	INA	INA	INA	INA	INA	INA	INA
CHEMBL1513958	CCOc1ccccc1NC(=O)Cc1coc2c1ccc(c2C)C	INA	INA	INA	INA	INA	INA	INA	INA	INA	INA	INA	INA	INA	INA	INA
CHEMBL1472808	COc1cc(cc(c1OC)OC)C1N(c2ccccn2)C(=O)c2c1c(=O)c1c(o2)cccc1	INA	ACT	INA	INA	INA	INA	INA	INA	INA	INA	INA	INA	INA	INA	INA
CHEMBL1554032	Clc1ccc(cc1)NC1SC(=O)N(C1=O)Cc1ccccc1	INA	ACT	INA	INA	INA	INA	INA	INA	INA	INA	INA	INA	INA	INA	INA
CHEMBL1353221	Oc1ccc2c(c1)oc1c([n+]2[O-])ccc(=O)c1	INA	ACT	INA	INA	INA	INA	INA	INA	INA	INA	INA	INA	INA	INA	INA
CHEMBL564464	CCCCCCS(=O)(=O)c1cc(Cl)c(c(c1)Cl)C(=O)CCN1CCNC(=O)C1	INA	ACT	INA	INA	INA	INA	INA	INA	INA	INA	INA	INA	INA	INA	INA
CHEMBL1966691	COc1cc(C=NN2C(=O)C3C(C2=O)C2c4c(C3c3c2cccc3)cccc4)ccc1O	INA	ACT	INA	INA	INA	INA	INA	INA	INA	INA	INA	INA	INA	INA	INA
CHEMBL1520566	COc1cc(ccc1C=C1C(=O)NC(=O)NC1=O)N1CCOCC1	INA	INA	INA	INA	INA	INA	INA	INA	INA	INA	INA	INA	INA	INA	INA
CHEMBL1428415	CCN(S(=O)(=O)c1ccc(cc1)NC(=O)c1nc(ncc1Cl)S(=O)(=O)C)c1ccccc1	INA	ACT	INA	INA	INA	INA	INA	INA	INA	INA	INA	INA	INA	INA	INA
CHEMBL1396428	Brc1ccc(s1)S(=O)(=O)Nc1ccccc1C	INA	INA	INA	INA	INA	INA	INA	INA	INA	INA	INA	INA	INA	INA	INA
CHEMBL3209772	O=C(c1cc2ccccc2cc1O)NN=C(c1ccc2c(c1)OCO2)C	INA	INA	INA	INA	INA	INA	INA	INA	INA	INA	INA	INA	INA	INA	INA
CHEMBL1447680	COc1ccc(c(c1)NC(=O)CN1C(=O)c2ccccc2Sc2c1cc(cc2)C(=O)N1CCCC1)OC	INA	INA	INA	INA	INA	INA	INA	INA	INA	INA	INA	INA	INA	INA	INA
CHEMBL1435935	CCCn1cc(c(=O)c2c1cc(N1CCN(CC1)CC)c(c2)F)S(=O)(=O)c1cccc(c1)Cl	INA	INA	INA	INA	INA	INA	INA	INA	INA	INA	INA	INA	INA	INA	INA
CHEMBL1551508	CC(=O)Nc1ccc(cc1)S(=O)(=O)NC1=NCN(CN1)C(C)C	INA	INA	INA	INA	INA	INA	INA	INA	INA	INA	INA	INA	INA	INA	INA
CHEMBL1474996	CCCNC(=O)C(n1nc(CC)n2c(c1=O)cc1c2cc(o1)C)CC	INA	INA	INA	INA	INA	INA	INA	INA	INA	INA	INA	INA	INA	INA	INA
CHEMBL3392469	CCc1nc(sc1C(=O)NC1C2CC3CC1CC(C2)C3)c1ccc(c(c1)[N+](=O)[O-])S(=O)(=O)C	INA	ACT	INA	INA	INA	INA	INA	INA	INA	INA	INA	INA	INA	INA	INA
CHEMBL561569	CCCCCCS(=O)(=O)c1cc(Cl)c(cc1Cl)C(=O)CCN(C)C	INA	ACT	INA	INA	INA	INA	INA	INA	INA	INA	INA	INA	INA	INA	INA
CHEMBL1596811	COn1c2CCCCc2c2c1ccc1c2non1	INA	INA	INA	INA	INA	INA	INA	INA	INA	INA	INA	INA	INA	INA	INA
CHEMBL1800119	COC12CC3CC(C1)CC(C2)(C3)c1nnc2n1cccc2Oc1cccc(c1C)Cl	INA	INA	INA	INA	INA	INA	INA	INA	INA	INA	ACT	INA	INA	INA	INA
CHEMBL1800121	Clc1cccc(c1C)Oc1cccn2c1nnc2CC1CC2CC1CC2	INA	INA	INA	INA	INA	INA	INA	INA	INA	INA	ACT	INA	INA	INA	INA
CHEMBL457296	Clc1ccccc1CS(=O)(=O)Nc1ccc2c(c1)n(cn2)Cc1ccccc1	INA	INA	INA	INA	INA	INA	INA	INA	INA	INA	ACT	INA	INA	INA	INA
CHEMBL3318961	Clc1ccc(cc1)C1(CC1)c1nnc2n1cccc2Oc1ccccc1	INA	INA	INA	INA	INA	INA	INA	INA	INA	INA	ACT	INA	INA	INA	INA
CHEMBL1257706	Fc1ccc(cc1)C1C(CN2C1C1CC(CC1C2=O)(C)O)OC(c1cc(cc(c1)C(F)(F)F)C(F)(F)F)C	INA	INA	INA	INA	INA	INA	INA	INA	INA	INA	ACT	INA	INA	INA	INA
CHEMBL1098525	N#Cc1cc(F)c(c(c1)F)c1c(=O)ccn2c1cccc2c1ccc(cc1F)F	INA	INA	INA	INA	INA	INA	INA	INA	INA	INA	INA	INA	INA	INA	INA
CHEMBL3334822	CC(CC(=O)NC(C(=O)N1CCC(C(C1)(C)C)(O)c1ccc(cc1)Cl)C(C)C)O	INA	INA	INA	INA	INA	INA	INA	INA	INA	INA	ACT	INA	INA	INA	INA
CHEMBL2164580	CC(c1ccc(cc1)S(=O)(=O)N1Cc2ccc(nc2Nc2c1c(ccc2)c1ncon1)C(F)(F)F)(C)C	INA	INA	INA	INA	INA	INA	INA	INA	INA	INA	INA	INA	INA	INA	INA
CHEMBL3092203	Fc1cc(ccc1C(=O)N1CCC(CC1)N(S(=O)(=O)c1cccc(c1)C(F)(F)F)C1CC1)S(=O)(=O)C	INA	INA	INA	INA	INA	INA	INA	INA	INA	INA	ACT	INA	INA	INA	INA
CHEMBL525361	Clc1ccc(cc1)C1(CCC1)c1nnc(n1C)c1ccc(cc1)c1ccccc1	INA	INA	INA	INA	INA	INA	INA	INA	INA	INA	ACT	INA	INA	INA	INA
CHEMBL1760688	Clc1ccc(cc1)C1(CCC1)c1nnc(n1C)c1ccc(cc1Cl)N	INA	INA	INA	INA	INA	INA	INA	INA	INA	INA	INA	INA	INA	INA	INA
CHEMBL457272	[O-][N+](=O)c1ccccc1CS(=O)(=O)Nc1ccc2c(c1)ncn2Cc1ccccc1	INA	INA	INA	INA	INA	INA	INA	INA	INA	INA	ACT	INA	INA	INA	INA
CHEMBL525360	Clc1ccc(cc1)C1(CCC1)c1nnc(n1C)c1ccc(cc1Cl)n1ccnc1C	INA	INA	INA	INA	INA	INA	INA	INA	INA	INA	INA	INA	INA	INA	INA
CHEMBL257149	Clc1ccc(cc1)C1(CCC1)c1nnc2n1CCCCCC2	INA	INA	INA	INA	INA	INA	INA	INA	INA	INA	ACT	INA	INA	INA	INA
CHEMBL29609	Cc1noc(c1)CCCOc1c(C)cc(cc1C)c1noc(n1)C(F)(F)F	INA	INA	INA	INA	INA	INA	INA	INA	INA	INA	ACT	INA	INA	INA	INA
CHEMBL3598148	OC(=O)c1ccc(cc1O)c1nc(n2c1cccc2)C(=O)c1c(Cl)cccc1C(F)(F)F	INA	INA	INA	INA	INA	INA	INA	INA	INA	INA	INA	INA	INA	INA	INA
CHEMBL1098822	Fc1ccc(c(c1)F)c1cccc2n1ccc(=O)c2c1c(F)cc(cc1F)c1nnco1	INA	INA	INA	INA	INA	INA	INA	INA	INA	INA	INA	INA	INA	INA	INA
CHEMBL3945199	OCc1c(F)cc(cc1S(=O)(=O)C)c1ccc(c(c1)F)n1cc(nc1C(c1c(Cl)cccc1Cl)(C)C)C(O)(C)C	INA	INA	INA	INA	INA	INA	INA	INA	INA	INA	ACT	INA	INA	INA	INA
CHEMBL4105361	OC(=O)CN1CCC2(CC1)CCN(CC2)c1ccc(cn1)c1nc2c([nH]1)ccc(c2)C(F)(F)F	INA	INA	INA	INA	INA	INA	INA	INA	INA	INA	INA	INA	INA	INA	INA
CHEMBL3317843	CC(=O)N1CCN(CC1)c1ccc(cc1)CN(S(=O)(=O)Cc1ccccc1)CC(F)(F)F	INA	INA	INA	INA	INA	INA	INA	INA	INA	INA	INA	INA	INA	INA	INA
CHEMBL3092199	N#Cc1ccc(c(c1)C(=O)N1CCC(CC1)N(S(=O)(=O)c1cccc(c1)C(F)(F)F)C1CC1)S(=O)(=O)C	INA	INA	INA	INA	INA	INA	INA	INA	INA	INA	ACT	INA	INA	INA	INA
CHEMBL3598050	CC(=O)Nc1cc(n(n1)C(C)C)c1ccc(c(c1)c1ccccc1)N(C([2H])([2H])[2H])C(=O)c1c(F)cccc1Cl	INA	INA	INA	INA	INA	INA	INA	INA	INA	INA	INA	INA	INA	INA	INA
CHEMBL1596262	CCCNc1nc(Nc2ccc(cc2)Cl)nc(n1)Cl	INA	INA	INA	INA	INA	INA	INA	INA	INA	INA	INA	INA	INA	INA	INA
CHEMBL3598047	CC(=O)Nc1cc(n(n1)C(C)C)c1ccc(c(c1)N1CC2C(C1)C2)N(C([2H])([2H])[2H])C(=O)c1c(F)cccc1Cl	INA	INA	INA	INA	INA	INA	INA	INA	INA	INA	ACT	INA	INA	INA	INA
CHEMBL1481360	CCCCc1nc(NC(=O)C)c2c(c1)c1ccccc1oc2=O	INA	INA	INA	INA	INA	INA	INA	INA	INA	INA	INA	INA	INA	INA	INA
CHEMBL4212978	O=C(CC1CCc2c(N1S(=O)(=O)c1ccc(cc1)F)ccc(c2)C(C(F)(F)F)(C(F)(F)F)O)NCC(C(O)(C)C)F	INA	INA	INA	INA	INA	INA	INA	INA	INA	INA	ACT	INA	INA	INA	INA
CHEMBL2164577	Cn1ncc(c1)c1cccc2c1N(Cc1c(N2)nc(cc1)C(F)(F)F)S(=O)(=O)c1ccc(cc1)C(C)(C)C	INA	INA	INA	INA	INA	INA	INA	INA	INA	INA	ACT	INA	INA	INA	INA
CHEMBL3664717	O=C1OC(CCN1C(c1ccc(cc1)c1ccn(c(=O)c1)C)C)(CC(O)(C)C)c1ccccc1	INA	INA	INA	INA	INA	INA	INA	INA	INA	INA	INA	INA	INA	INA	INA
CHEMBL2164226	FC(Oc1ccc(cc1)S(=O)(=O)N1Cc2ccc(nc2Nc2c1c(ccc2)c1noc(n1)C(O)(C)C)C(F)(F)F)F	INA	INA	INA	INA	INA	INA	INA	INA	INA	INA	ACT	INA	INA	INA	INA
CHEMBL95770	COc1ccc(cc1)C=CC(=O)O	INA	INA	INA	INA	INA	INA	INA	INA	INA	INA	INA	INA	INA	INA	INA
CHEMBL86313	Brc1cc(CNC(P(=O)(O)O)C)c2c(c1)nc(c(n2)O)O	INA	INA	INA	INA	INA	INA	ACT	ACT	INA	INA	INA	INA	INA	INA	INA
CHEMBL2420447	On1cc(c(n1)c1nc[nH]c1)C1CCNCC1	INA	INA	INA	INA	INA	INA	INA	INA	INA	INA	INA	INA	INA	INA	INA
CHEMBL1502458	O=C1CCCC(=O)C1=NNc1c(Cl)cc(cc1Cl)Cl	INA	INA	INA	INA	INA	INA	INA	INA	INA	INA	INA	INA	INA	INA	INA
CHEMBL325856	NC(=N)NCc1cc(CNC(=N)N)cc(c1)OC(C)C	INA	INA	INA	INA	INA	ACT	INA	INA	INA	INA	INA	INA	INA	INA	INA
CHEMBL1202337	On1cc(c(n1)c1ccccc1)C1CCNCC1	INA	INA	INA	INA	ACT	INA	INA	INA	INA	INA	INA	INA	INA	INA	INA
CHEMBL81602	N=C(Nc1ccc(cc1)C)Nc1ccc(cc1)C	INA	INA	INA	INA	INA	INA	INA	INA	INA	INA	INA	INA	INA	INA	INA
CHEMBL2324355	Nc1nc(ccc1c1ccccc1OC(F)(F)F)NC(=O)c1conc1C	INA	INA	INA	INA	INA	INA	INA	INA	INA	INA	INA	INA	INA	ACT	INA
CHEMBL202521	CCC(=O)Nc1ccc(cc1Br)Oc1c(Cl)cc(cc1Cl)CC(=O)O	ACT	ACT	INA	INA	INA	INA	INA	INA	INA	INA	INA	INA	INA	INA	INA
CHEMBL1350152	CN(c1ccc(cc1)NC=CC(=O)c1ccccc1)C	INA	INA	INA	INA	INA	INA	INA	INA	INA	INA	INA	INA	INA	INA	INA
CHEMBL3936508	COc1ccc2c(c1)CN(CCS2)P(=O)(c1ccccc1)OC	INA	INA	INA	ACT	INA	INA	INA	INA	INA	INA	INA	INA	INA	INA	INA
CHEMBL275528	C1CCC(CC1)(N1CCCCC1)c1ccccc1	INA	INA	INA	INA	INA	ACT	INA	INA	INA	INA	INA	INA	INA	INA	INA
CHEMBL52440	COc1ccc2c(c1)C13CCCCC3C(C2)N(CC1)C	INA	INA	INA	INA	INA	ACT	INA	INA	INA	INA	INA	INA	INA	INA	INA
CHEMBL1870919	CCCCN1CCCC1C(=O)Nc1c(C)cc(cc1C)C	INA	INA	INA	INA	INA	INA	INA	INA	INA	INA	ACT	INA	INA	INA	INA
CHEMBL381937	CCC(C(=O)Nc1ccc(cc1Br)Oc1c(Cl)cc(cc1Cl)CC(=O)O)C	ACT	ACT	INA	INA	INA	INA	INA	INA	INA	INA	INA	INA	INA	INA	INA
CHEMBL235385	OC(=O)Cc1cc(Br)c(c(c1)Br)Oc1ccc(c(c1)Oc1cccc(c1)O)O	ACT	ACT	INA	INA	INA	INA	INA	INA	INA	INA	INA	INA	INA	INA	INA
CHEMBL405821	Fc1ccc(cc1)C(c1ccc(cc1)F)(c1ccccc1)C(=O)N	INA	INA	INA	INA	INA	INA	INA	INA	INA	INA	INA	INA	INA	INA	INA
CHEMBL4206427	Clc1cc(cc(c1)Cl)C1NCC(OC1Oc1cc(F)c(cc1F)S(=O)(=O)Nc1ncns1)(C)C	INA	INA	INA	INA	INA	INA	INA	INA	INA	INA	INA	INA	INA	ACT	INA
CHEMBL223324	Oc1noc(c1c1cccc(c1)c1ccccc1)C1CCNCC1	INA	INA	INA	INA	ACT	INA	INA	INA	INA	INA	INA	INA	INA	INA	INA
CHEMBL2333513	COc1ccc(cc1)COC(=O)C1=C(C)N(C)C(=O)N(C1c1ccco1)C	INA	INA	INA	INA	INA	INA	INA	INA	INA	INA	INA	INA	INA	INA	ACT
CHEMBL1200402	NCCOCC1=C(C(=O)OCC)C(C(=C(N1)C)C(=O)OC)c1ccccc1Cl	INA	INA	INA	INA	INA	INA	INA	INA	INA	INA	INA	INA	INA	INA	INA
CHEMBL2004884	CCN(c1ccc(c(c1)O)C=C1SC2N(C1=O)C1C(N2)CCCC1)CC	INA	INA	INA	INA	INA	INA	INA	INA	INA	INA	INA	INA	INA	INA	INA
CHEMBL2333501	COc1ccc(cc1OC)COC(=O)C1=C(C)N(C)C(=O)N(C1c1ccco1)C	INA	INA	INA	INA	INA	INA	INA	INA	INA	INA	INA	INA	INA	INA	ACT
CHEMBL2115270	CCC(=O)N1CCN(C(C1)C(N1CCCC1)C)C(=O)Cc1ccc(c(c1)Cl)Cl	INA	INA	INA	INA	INA	INA	INA	INA	INA	INA	INA	INA	INA	INA	INA
CHEMBL1783196	N#CC=C1CCC2C1(C)CC(=O)C1C2CCC2C1(C)CCC(C2)O	INA	INA	INA	INA	ACT	INA	INA	INA	INA	INA	INA	INA	INA	INA	INA
CHEMBL238179	OC(=O)Cc1cc(Br)c(c(c1)Br)Oc1ccc(c(c1)C(=O)NCCc1ccccn1)O	ACT	ACT	INA	INA	INA	INA	INA	INA	INA	INA	INA	INA	INA	INA	INA
CHEMBL3126372	O=C(Nc1ccc(c2c1ccn2Cc1ccc(c(c1)C(C)C)O)C)CC(=O)O	ACT	ACT	INA	INA	INA	INA	INA	INA	INA	INA	INA	INA	INA	INA	INA
CHEMBL333650	O=c1cnn(c(=O)[nH]1)c1cc(C)c(c(c1)C)Oc1ccc(c(c1)S(=O)(=O)N1CCCCC1)O	INA	ACT	INA	INA	INA	INA	INA	INA	INA	INA	INA	INA	INA	INA	INA
CHEMBL1427022	CCN(S(=O)(=O)c1ccc(cc1)C(=O)NCc1ccc2c(c1)cc(n2C)C)CC	INA	INA	INA	INA	INA	INA	INA	INA	INA	INA	INA	INA	INA	INA	INA
CHEMBL3616638	CCCc1cc(ccc1OCC)c1cc(CCC)cc(c1O)NC(=O)C	INA	INA	INA	INA	ACT	INA	INA	INA	INA	INA	INA	INA	INA	INA	INA
CHEMBL3895141	N#CC=C1CCC2C1(C)CC(OC)C1C2CCC2C1(C)CCC(C2)O	INA	INA	INA	INA	ACT	INA	INA	INA	INA	INA	INA	INA	INA	INA	INA
CHEMBL4082282	OC(=O)CC1CCC2(O1)CCN(CC2)c1ccc(cn1)c1nc2c([nH]1)ccc(c2)C(F)(F)F	INA	INA	INA	INA	INA	INA	INA	INA	INA	INA	INA	INA	INA	INA	INA
CHEMBL4213534	O=C(CC1Sc2cc(ccc2N(C1)S(=O)(=O)c1ccc(cc1)F)C(C(F)(F)F)(C(F)(F)F)O)NCC(O)(C)C	INA	INA	INA	INA	INA	INA	INA	INA	INA	INA	ACT	INA	INA	INA	INA
CHEMBL3798320	O=C(N1CC2C(C1)CN(C2=O)c1cccc2c1cnn2c1ccccc1F)CC(O)(C)C	INA	INA	INA	INA	INA	INA	INA	INA	INA	INA	INA	INA	INA	INA	INA
CHEMBL1813048	CC(=O)Nc1cccc(c1C)Nc1ncnc(n1)N1CCC(CC1)OCc1ccc(cc1)OC(F)(F)F	INA	INA	INA	INA	INA	INA	INA	INA	INA	INA	INA	INA	INA	ACT	INA
CHEMBL1990774	N#CC(=CC1=C(N2CCOCC2)C(=Cc2ccc(cc2)Cl)CC1)C(=O)Nc1ccccc1F	INA	INA	INA	INA	INA	INA	INA	INA	INA	INA	INA	INA	INA	INA	INA
CHEMBL3979498	COc1cc(ccc1n1c(=O)ccc2c1ccc(c2)S(=O)(=O)Nc1ncccn1)c1cccc(c1)C(F)(F)F	INA	INA	INA	INA	INA	INA	INA	INA	INA	INA	INA	INA	INA	ACT	INA
CHEMBL94657	O=C1OC(CC2OC2(C)CCCC(C(C(C(=O)C(C(C1)O)(C)C)C)O)C)C(=Cc1csc(n1)C)C	INA	INA	INA	INA	INA	INA	INA	INA	INA	INA	INA	INA	INA	INA	INA
CHEMBL1368261	COc1cc(ccc1N=Nc1ccc2c(c1O)c(N)c(cc2S(=O)(=O)O)S(=O)(=O)O)c1ccc(c(c1)OC)N=Nc1ccc2c(c1O)c(N)c(cc2S(=O)(=O)O)S(=O)(=O)O	INA	INA	INA	INA	INA	INA	INA	INA	INA	INA	INA	INA	INA	INA	INA
CHEMBL145222	CCCCCCCCCCC(C1CCC(O1)C1CCC(O1)C(CCCCCCCCC(CC1=CC(OC1=O)C)O)O)O	INA	INA	INA	INA	INA	INA	INA	INA	INA	INA	INA	ACT	INA	INA	INA
CHEMBL374478	COC1C=COC2(C)Oc3c(C2=O)c2c(O)c(C=NN4CCN(CC4)C)c(c(c2c(c3C)O)O)NC(=O)C(=CC=CC(C(C(C(C(C(C1C)OC(=O)C)C)O)C)O)C)C	INA	INA	INA	INA	INA	INA	INA	INA	INA	INA	ACT	INA	INA	INA	INA
CHEMBL427568	C#CC1(O)CCC2C1(C)CC(c1ccc(cc1)N(CCOC1CCC3(C(C1)CC(C1C3CC(O)C3(C1CCC3C(CCC(=O)O)C)C)O)C)C)C1=C3CCC(=O)C=C3CCC21	ACT	ACT	INA	INA	INA	INA	INA	INA	INA	INA	INA	INA	INA	INA	INA
CHEMBL3582336	CCn1ncc(c1)C1(NC(Cc2c1[nH]c1c2cccc1)c1[nH]cc(n1)c1ccc(cn1)F)c1nn(c(=O)o1)C	INA	INA	INA	INA	INA	INA	INA	INA	INA	INA	INA	INA	INA	INA	INA
CHEMBL1277959	CCOc1ccc(cc1)c1cncc(n1)C(=O)NCc1ccccc1C	INA	INA	INA	INA	INA	INA	INA	INA	INA	INA	INA	INA	INA	ACT	INA
CHEMBL1276882	O=C(c1cncc(n1)c1ccc(cc1)OC(F)(F)F)NCc1cccnc1N1CCOCC1	INA	INA	INA	INA	INA	INA	INA	INA	INA	INA	INA	INA	INA	ACT	INA
CHEMBL110409	Cc1ccc(cc1)C(=O)NC(=N)N1CCCc2c1cc(cc2)C(F)(F)F	INA	INA	INA	INA	INA	INA	INA	INA	INA	INA	INA	INA	INA	INA	INA
CHEMBL1269990	Clc1ccc(cc1)c1cncc(c1)C(=O)NCc1ccccc1N1CCCCC1	INA	INA	INA	INA	INA	INA	INA	INA	INA	INA	INA	INA	INA	ACT	INA
CHEMBL3634324	OC(CN1CCC(CC1)c1cccc2c1CCC(=O)N2)COc1ccccc1C(=O)c1ccccc1	INA	INA	INA	INA	INA	INA	INA	INA	INA	INA	INA	INA	INA	ACT	INA
CHEMBL3634325	OC(CN1CCN(CC1)c1cccc2c1oc(=O)[nH]2)COc1ccccc1C(=O)c1ccccc1	INA	INA	INA	INA	INA	INA	INA	INA	INA	INA	INA	INA	INA	INA	INA
CHEMBL2164389	O=C(C1N(CCc2ccccn2)C(=O)c2c1cccc2)NCc1ccc(cc1)OC(F)(F)F	INA	INA	INA	INA	INA	INA	INA	INA	INA	INA	INA	INA	INA	ACT	INA
CHEMBL3085869	Nc1nc2c(s1)CC(CC2)NC(=O)c1cccn1C	INA	INA	INA	INA	INA	INA	INA	INA	INA	INA	INA	INA	INA	INA	INA
CHEMBL108361	N=C(NC(=O)c1cccs1)NCCCCc1ccccc1	INA	INA	INA	INA	INA	INA	INA	INA	INA	INA	INA	INA	INA	ACT	INA
CHEMBL105782	COc1cc(NC(=N)NC(=O)c2ccc(cc2)C)cc(c1OC)OC	INA	INA	INA	INA	INA	INA	INA	INA	INA	INA	INA	INA	INA	ACT	INA
CHEMBL3943107	O=C(N1CCCc2c1cccc2)CSc1ccc(cn1)C(F)(F)F	INA	INA	INA	INA	INA	INA	INA	INA	INA	INA	INA	INA	INA	INA	INA
CHEMBL3634331	OC(CN1CCC(CC1)C(=O)Nc1ccccc1)COc1ccccc1C(=O)c1ccccc1	INA	INA	INA	INA	INA	INA	INA	INA	INA	INA	INA	INA	INA	ACT	INA
CHEMBL3085873	Brc1c[nH]c(c1)C(=O)NCC1CCc2c(C1)sc(n2)N	INA	INA	INA	INA	INA	INA	INA	INA	INA	INA	INA	INA	INA	INA	INA
CHEMBL4290885	Clc1cc(ccc1OC(F)(F)F)Oc1ccc(cc1)S(=O)(=O)Nc1ncns1	INA	INA	INA	INA	INA	INA	INA	INA	INA	INA	INA	INA	INA	ACT	INA
CHEMBL3632696	OC(CN1CCC(CC1)NC(=O)c1ccccc1)COc1ccc(cc1)C(F)(F)F	INA	INA	INA	INA	INA	INA	INA	INA	INA	INA	INA	INA	INA	ACT	INA
CHEMBL4284471	O=C(c1ccc(c(c1)F)S(=O)(=O)Nc1ncns1)N1CCC(CC1)c1noc(n1)c1ccccc1C(F)(F)F	INA	INA	INA	INA	INA	INA	INA	INA	INA	INA	INA	INA	INA	ACT	INA
CHEMBL4283701	CN(C(=O)c1ccc(c(c1)F)S(=O)(=O)Nc1ncns1)Cc1ccc(c(c1)Cl)OC(F)(F)F	INA	INA	INA	INA	INA	INA	INA	INA	INA	INA	INA	INA	INA	ACT	INA
CHEMBL250307	OC(=O)CCc1cc(Br)c(c(c1)Br)OCc1cccc(c1)N	ACT	ACT	INA	INA	INA	INA	INA	INA	INA	INA	INA	INA	INA	INA	INA
CHEMBL549483	CCCCCCOc1cc(C)c(c(c1)C)C(=O)CCN(C)C	ACT	ACT	INA	INA	INA	INA	INA	INA	INA	INA	INA	INA	INA	INA	INA
CHEMBL549685	CCCCCCOc1ccc(cc1Cc1ccccc1)C(=O)CCN(C)C	INA	INA	INA	INA	INA	INA	INA	INA	INA	INA	INA	INA	INA	INA	INA
CHEMBL396086	CCCCCCc1ccc(cc1)C(=O)CCN(CCCC)CCCC	ACT	ACT	INA	INA	INA	INA	INA	INA	INA	INA	INA	INA	INA	INA	INA
CHEMBL237035	CCCCCCCc1ccc(cc1)C(=O)C=C	INA	INA	INA	INA	INA	INA	INA	INA	INA	INA	INA	INA	INA	INA	INA
CHEMBL560148	CCCCCCOc1cc(C)ccc1C(=O)CCN(C)C	INA	INA	INA	INA	INA	INA	INA	INA	INA	INA	INA	INA	INA	INA	INA
CHEMBL3126377	OC(=O)CNC(=O)Cc1c(C)n(c2c1cccc2)Cc1ccc(c(c1)C(C)C)O	ACT	ACT	INA	INA	INA	INA	INA	INA	INA	INA	INA	INA	INA	INA	INA
CHEMBL3126368	OC(=O)C(=O)Nc1ccc2c(c1)cc(n2Cc1ccc(c(c1)C(C)C)O)C	ACT	ACT	INA	INA	INA	INA	INA	INA	INA	INA	INA	INA	INA	INA	INA
CHEMBL3397337	OC(=O)COc1cc(Cl)c2c(c1)ccn2Cc1ccc(c(c1)C(C)C)O	ACT	INA	INA	INA	INA	INA	INA	INA	INA	INA	INA	INA	INA	INA	INA
CHEMBL395602	CCCCCCc1ccc(cc1)C(=O)CCBr	ACT	ACT	INA	INA	INA	INA	INA	INA	INA	INA	INA	INA	INA	INA	INA
CHEMBL2348871	CN(C(=O)CNC(=O)c1ccc(c(c1)[N+](=O)[O-])S(=O)(=O)C)Cc1ccccc1	INA	INA	INA	INA	INA	INA	INA	INA	INA	INA	INA	INA	INA	INA	INA
CHEMBL485939	Cc1cc(OCP(=O)(O)O)cc(c1Cc1ccc(c(c1)c1ccccc1)O)C	ACT	ACT	INA	INA	INA	INA	INA	INA	INA	INA	INA	INA	INA	INA	INA
CHEMBL519215	Cc1cc(CCP(=O)(O)O)cc(c1Cc1ccc(c(c1)C(C)C)O)C	ACT	ACT	INA	INA	INA	INA	INA	INA	INA	INA	INA	INA	INA	INA	INA
CHEMBL391785	CCCCCCc1ccc(cc1)NC(=O)CCC(=O)O	INA	INA	INA	INA	INA	INA	INA	INA	INA	INA	INA	INA	INA	INA	INA
CHEMBL236500	O=C(NC(C(=O)O)C(C)C)Cc1cc(Br)c(c(c1)Br)Oc1cc(C)c(c(c1)C(C)C)O	ACT	ACT	INA	INA	INA	INA	INA	INA	INA	INA	INA	INA	INA	INA	INA
CHEMBL541227	CCCCCCOc1ccc(cc1)C(=O)CCN(c1ccccc1)C	INA	INA	INA	INA	INA	INA	INA	INA	INA	INA	INA	INA	INA	INA	INA
CHEMBL457529	Cc1cc(OCP(=O)(O)O)cc(c1Oc1ccc(c(c1)C(C)C)O)C	ACT	ACT	INA	INA	INA	INA	INA	INA	INA	INA	INA	INA	INA	INA	INA
CHEMBL2035877	OC(=O)CC(=O)Nc1cc(C)c(c(c1C)C)Oc1ccc(c(c1)C(C)C)O	ACT	ACT	INA	INA	INA	INA	INA	INA	INA	INA	INA	INA	INA	INA	INA
CHEMBL559716	CCCCCCOc1ccc(cc1Br)C(=O)CCN(C)C	ACT	ACT	INA	INA	INA	INA	INA	INA	INA	INA	INA	INA	INA	INA	INA
CHEMBL97613	C=CCC(c1c(C)cc(cc1C)OCC(=O)O)c1ccc(c(c1)C(C)C)O	ACT	ACT	INA	INA	INA	INA	INA	INA	INA	INA	INA	INA	INA	INA	INA
CHEMBL2349031	O=C(N1CCN(CC1)c1ccccc1)CN(C(=O)c1ccc(c(c1)[N+](=O)[O-])S(=O)(=O)C)C	INA	INA	INA	INA	INA	INA	INA	INA	INA	INA	INA	INA	INA	INA	INA
CHEMBL3261325	OC(=O)C(=O)Nc1cc(Cl)c(c(c1)Cl)Oc1n[nH]c(=O)c(c1)C(C)C	ACT	ACT	INA	INA	INA	INA	INA	INA	INA	INA	INA	INA	INA	INA	INA
CHEMBL2312271	O=C(Nc1cc(C)c(c2c1CCC2)Oc1ccc(c(c1)CCc1cccc(c1)Cl)O)CC(=O)O	ACT	ACT	INA	INA	INA	INA	INA	INA	INA	INA	INA	INA	INA	INA	INA
CHEMBL2312265	O=C(Nc1cc(C)c(c2c1CCC2)Oc1ccc(c(c1)C(Cc1ccccc1)O)O)CC(=O)O	ACT	ACT	INA	INA	INA	INA	INA	INA	INA	INA	INA	INA	INA	INA	INA
CHEMBL2349052	O=C(N1CCN(CC1)c1ccccc1F)C1CCN(CC1)C(=O)c1ccc(c(c1)[N+](=O)[O-])S(=O)(=O)C	INA	INA	INA	INA	INA	INA	INA	INA	INA	INA	INA	INA	INA	INA	INA
CHEMBL2035881	OC(=O)C(=O)Nc1cc(C)c(c2c1CCC2)Oc1ccc(c(c1)C(C)C)O	ACT	ACT	INA	INA	INA	INA	INA	INA	INA	INA	INA	INA	INA	INA	INA
CHEMBL2035884	O=C(Nc1cc(C)c(c2c1CCC2)Cc1ccc(c(c1)C(C)C)O)CC(=O)O	ACT	ACT	INA	INA	INA	INA	INA	INA	INA	INA	INA	INA	INA	INA	INA
CHEMBL3397341	OC(=O)COc1cc(Cl)c2c(c1)c(C)cn2Cc1ccc(c(c1)C(C)C)O	ACT	INA	INA	INA	INA	INA	INA	INA	INA	INA	INA	INA	INA	INA	INA
CHEMBL2348873	Fc1cccc(c1)CN(C(=O)CNC(=O)c1ccc(c(c1)[N+](=O)[O-])S(=O)(=O)C)C	INA	INA	INA	INA	INA	INA	INA	INA	INA	INA	INA	INA	INA	INA	INA
CHEMBL3397335	OC(=O)COc1ccc2c(c1)c(C)cn2Cc1ccc(c(c1)C(C)C)O	ACT	ACT	INA	INA	INA	INA	INA	INA	INA	INA	INA	INA	INA	INA	INA
CHEMBL441460	OC(=O)C(Cc1c(O)noc1c1ncn(n1)C)N	INA	INA	INA	INA	INA	INA	ACT	INA	INA	INA	INA	INA	INA	INA	INA
CHEMBL328310	OC(=O)C(Cc1c(O)noc1c1ncnn1C)N	INA	INA	INA	INA	INA	INA	ACT	INA	INA	INA	INA	INA	INA	INA	INA
CHEMBL317790	OC(=O)C(Cc1c(O)noc1c1nnnn1C)N	INA	INA	INA	INA	INA	INA	INA	INA	INA	INA	INA	INA	INA	INA	INA
CHEMBL130213	OC(=O)c1nc2cc(Cl)c(cc2nc1O)Cl	INA	INA	INA	INA	INA	ACT	ACT	INA	INA	INA	INA	INA	INA	INA	INA
CHEMBL79454	[O-][N+](=O)c1cc2nc(O)c(nc2cc1n1ccc(c1)C(=O)O)O	INA	INA	INA	INA	INA	INA	ACT	ACT	INA	INA	INA	INA	INA	INA	INA
CHEMBL3909362	COc1ccc2c(c1)CN(CCS2)C(=O)c1ccccc1	INA	INA	INA	ACT	INA	INA	INA	INA	INA	INA	INA	INA	INA	INA	INA
CHEMBL3906571	COc1ccc2c(c1)CN(CCS2)C(=O)Nc1ccccc1	INA	INA	INA	ACT	INA	INA	INA	INA	INA	INA	INA	INA	INA	INA	INA
CHEMBL2440854	COc1ccc2c(c1)CN(C)CCS2	INA	INA	INA	ACT	INA	INA	INA	INA	INA	INA	INA	INA	INA	INA	INA
CHEMBL3909873	O=C(N1CCSc2c(C1)cccc2)N1CCN(CC1)Cc1ccc2c(c1)OCO2	INA	INA	INA	ACT	INA	INA	INA	INA	INA	INA	INA	INA	INA	INA	INA
CHEMBL289167	Clc1cnc2c(c1)nc(c(c2O)c1ccsc1)O	INA	INA	INA	INA	INA	ACT	INA	INA	INA	INA	INA	INA	INA	INA	INA
CHEMBL356688	CN(CCc1ccc(c(c1)Cl)Cl)CCN1CCCCCC1	INA	INA	INA	INA	INA	ACT	INA	INA	INA	INA	INA	INA	INA	INA	INA
CHEMBL78356	NC(=Nc1ccc(cc1C)N)Nc1cccc(c1)O	INA	INA	INA	INA	INA	INA	INA	INA	INA	INA	INA	INA	INA	INA	INA
CHEMBL347514	CN(C(CN1CCCC1)C)CCc1ccc(c(c1)Cl)Cl	INA	INA	INA	INA	INA	ACT	INA	INA	INA	INA	INA	INA	INA	INA	INA
CHEMBL296558	[O-][N+](=O)c1c(O)nc2c(c1O)cccc2Cl	INA	INA	INA	INA	INA	INA	INA	INA	INA	INA	INA	INA	INA	INA	INA
CHEMBL312318	N=C(Nc1c(C)cccc1C)Nc1c(C)cccc1C	INA	INA	INA	INA	INA	INA	INA	INA	INA	INA	INA	INA	INA	INA	INA
CHEMBL282003	Clc1cc(Cl)c2c(c1)nc(c(n2)O)O	INA	INA	INA	INA	INA	ACT	INA	INA	INA	INA	INA	INA	INA	INA	INA
CHEMBL42176	[O-][N+](=O)c1c(O)nc2c(c1O)c(Cl)c(c(c2)Cl)Cl	INA	INA	INA	INA	INA	ACT	INA	INA	INA	INA	INA	INA	INA	INA	INA
CHEMBL42805	Clc1cnc2c(c1)nc(c(c2O)c1cccc(c1)[N+](=O)[O-])O	INA	INA	INA	INA	INA	ACT	INA	INA	INA	INA	INA	INA	INA	INA	INA
CHEMBL42466	COc1c(Cl)cc2c(c1[N+](=O)[O-])nc(c(n2)O)O	INA	INA	INA	INA	INA	ACT	INA	INA	INA	INA	INA	INA	INA	INA	INA
CHEMBL41691	Oc1nc2c(nc1O)cc(c(c2[N+](=O)[O-])Cl)C	INA	INA	INA	INA	INA	ACT	INA	INA	INA	INA	INA	INA	INA	INA	INA
CHEMBL553500	O=C1C=C(OC21CCN(CC2)Cc1ccccc1)c1ccccc1	INA	INA	INA	INA	INA	ACT	INA	INA	INA	INA	INA	INA	INA	INA	INA
CHEMBL542398	O=C1C(=COC21CCN(CC2)CC1CCCCC1)c1ccc(cc1)F	INA	INA	INA	INA	INA	INA	INA	INA	INA	INA	INA	INA	INA	INA	INA
CHEMBL314469	NC1=Nc2ccccc2CN1c1ccccc1	INA	INA	INA	INA	INA	INA	INA	INA	INA	INA	INA	INA	INA	INA	INA
CHEMBL299294	OCCNc1ccnc(c1)N1CCc2c(C1)cccc2	INA	INA	INA	INA	INA	ACT	INA	INA	INA	INA	INA	INA	INA	INA	INA
CHEMBL543123	NC1=NCCN1c1ccccc1	INA	INA	INA	INA	INA	INA	INA	INA	INA	INA	INA	INA	INA	INA	INA
CHEMBL78585	NC(=Nc1ccccc1C)Nc1ccccc1N	INA	INA	INA	INA	INA	INA	INA	INA	INA	INA	INA	INA	INA	INA	INA
CHEMBL442545	Oc1nc2cc3CCCc3cc2nc1O	INA	INA	INA	INA	INA	INA	INA	INA	INA	INA	INA	INA	INA	INA	INA
CHEMBL124873	O=C(c1cc2c([nH]1)cccc2O)N1CCC(CC1)Cc1ccccc1	INA	INA	INA	INA	INA	ACT	INA	INA	INA	INA	INA	INA	INA	INA	INA
CHEMBL1791460	NCCCCC(C(=O)NC(C(=O)NC(C(=O)NC(C(=O)NC(C(=O)NC(C(=O)NC(C(=O)NC(C(=O)NC(C(=O)NC(C(=O)NC(C(=O)N)CC(=O)N)CO)CCCCN)CCC(=O)O)CCCN=C(N)N)C(CC)C)CC(C)C)CCC(=O)O)CCC(=O)N)CC(=O)N)NC(=O)C(NC(=O)C(NC(=O)C(NC(=O)C(NC(=O)C(NC(=O)CN)CCC(=O)O)CCC(=O)O)CCC(=O)O)CC(C)C)CCC(=O)N	INA	INA	INA	INA	INA	INA	INA	INA	INA	INA	INA	INA	INA	INA	INA
CHEMBL539841	CSc1cccc(c1)N(C(=N)Nc1cc(ccc1Cl)S(=O)C)C	INA	INA	INA	INA	INA	ACT	INA	INA	INA	INA	INA	INA	INA	INA	INA
CHEMBL276708	Oc1nc2cccc(c2nc1O)CP(=O)(O)O	INA	INA	INA	INA	INA	ACT	INA	INA	INA	INA	INA	INA	INA	INA	INA
CHEMBL536106	[O-][N+](=O)c1cc(c2c(c1)nc(c(n2)O)O)C(P(=O)(O)C)NCc1ccccc1	INA	INA	INA	INA	INA	ACT	INA	INA	INA	INA	INA	INA	INA	INA	INA
CHEMBL268714	COC(=O)NC(P(=O)(O)O)c1cc(cc2c1nc(O)c(n2)O)[N+](=O)[O-]	INA	INA	INA	INA	INA	ACT	INA	INA	INA	INA	INA	INA	INA	INA	INA
CHEMBL168496	OCCNc1cc(ncc1C)N1CCc2c(C1)cccc2	INA	INA	INA	INA	INA	ACT	INA	INA	INA	INA	INA	INA	INA	INA	INA
CHEMBL900	CN(CCOC(c1ccccc1C)c1ccccc1)C	INA	INA	INA	INA	INA	ACT	INA	INA	INA	INA	INA	INA	INA	INA	INA
CHEMBL111198	CCc1cccc(c1N=C=O)CC	INA	INA	INA	INA	INA	INA	INA	INA	INA	INA	INA	INA	INA	INA	INA
CHEMBL470283	CCCCC(=O)c1c[nH]c2c(c1=O)cccc2	INA	INA	INA	INA	ACT	INA	INA	INA	INA	INA	INA	INA	INA	INA	INA
CHEMBL3138291	CC(=O)C1CCC2C1(C)CCC1C2CCC2C1(C)CCC(C2)(O)C#Cc1ccc(cc1)N(C)C	INA	INA	INA	INA	ACT	INA	INA	INA	INA	INA	INA	INA	INA	INA	INA
CHEMBL29213	O=C(C(=O)c1c[nH]c2c1cccc2)N1CCc2c(C1)cccc2	INA	INA	INA	INA	ACT	INA	INA	INA	INA	INA	INA	INA	INA	INA	INA
CHEMBL602321	COc1ccc2c(c1)oc1c2C[n+]2ccccc2NC1=O	INA	INA	INA	INA	ACT	INA	INA	INA	INA	INA	INA	INA	INA	INA	INA
CHEMBL1521	CCN(c1cccc(c1)c1ccnc2n1ncc2C#N)C(=O)C	INA	INA	INA	INA	ACT	INA	INA	INA	INA	INA	INA	INA	INA	INA	INA
CHEMBL4078922	O=C(C1CCC2C1(C)CCC1C2CCC2C1CCC(C2)(C)O)Cn1nccc1C	INA	INA	INA	INA	INA	INA	INA	INA	INA	INA	INA	INA	INA	INA	INA
CHEMBL4081622	COc1cnn(c1)CC(=O)C1CCC2C1(C)CCC1C2CCC2C1CCC(C2)(C)O	INA	INA	INA	INA	ACT	INA	INA	INA	INA	INA	INA	INA	INA	INA	INA
CHEMBL3289485	CCCCN(C(=O)c1ccccc1c1ccc2c(c1)OCO2)CCCC	INA	INA	INA	INA	INA	INA	INA	INA	INA	INA	INA	INA	INA	INA	INA
CHEMBL286103	OC(=O)C1NCC2(C(C1)(C)CC(CC2)CS(=O)(=O)c1n[nH]cn1)C	INA	INA	INA	INA	INA	INA	ACT	INA	INA	INA	INA	INA	INA	INA	INA
CHEMBL325124	Clc1cc2c(cc1Cl)nc(c1n2ccn1)O	INA	INA	INA	INA	INA	INA	ACT	INA	INA	INA	INA	INA	INA	INA	INA
CHEMBL2333517	COc1cc(COC(=O)C2=C(C)NC(=O)NC2c2ccco2)ccc1OC	INA	INA	INA	INA	INA	INA	INA	INA	INA	INA	INA	INA	INA	INA	ACT
CHEMBL3895780	[O-][N+](=O)c1cccc(c1)C1NCCc2c1oc1c2cccc1	INA	INA	INA	INA	INA	INA	INA	INA	INA	INA	INA	INA	INA	INA	ACT
CHEMBL3957039	COc1ccc(cc1)COC(=O)C1=C(C)N(C)C(=O)N(C1c1ccccc1)C	INA	INA	INA	INA	INA	INA	INA	INA	INA	INA	INA	INA	INA	INA	ACT
CHEMBL3895533	O=C1NC(=C(C(N1)c1cocc1)C(=O)OCc1ccc2c(c1)OCO2)C	INA	INA	INA	INA	INA	INA	INA	INA	INA	INA	INA	INA	INA	INA	ACT
CHEMBL3945731	COc1ccc(cc1)COC(=O)C1=C(NC(=O)NC1c1ccccc1)c1cccs1	INA	INA	INA	INA	INA	INA	INA	INA	INA	INA	INA	INA	INA	INA	ACT
CHEMBL81721	Ic1cc(I)c(c(c1)I)O	INA	INA	ACT	INA	INA	INA	INA	INA	INA	INA	INA	INA	INA	INA	INA
CHEMBL1877988	Cc1ccc(cc1)C1CC(O)C(CN1C(=O)c1cccs1)n1nnc(c1)c1ccc(cc1)F	INA	INA	INA	INA	INA	INA	INA	INA	INA	INA	INA	INA	INA	INA	INA
CHEMBL576111	Ic1ccc2c(c1)C(=Nc1ccccc1)C(=O)N2	INA	INA	INA	INA	INA	INA	INA	INA	INA	INA	INA	INA	INA	INA	INA
CHEMBL241573	OCc1ccc(c(c1)OC)Oc1ccc(cc1[N+](=O)[O-])[N+](=O)[O-]	INA	INA	INA	INA	INA	INA	INA	INA	INA	INA	INA	INA	INA	INA	INA
CHEMBL3917629	Oc1ccc2c(c1)nc(c(c2)C=Cc1cc(C)c(c(c1)C)O)Cl	INA	INA	ACT	INA	INA	INA	INA	INA	INA	INA	INA	INA	INA	INA	INA
CHEMBL1360733	Fc1ccc(cc1)c1noc2c1c(ncn2)N(c1cccc(c1C)C)C	INA	INA	INA	INA	INA	INA	INA	INA	INA	INA	INA	INA	INA	INA	INA
CHEMBL17001	COC(=O)C=Cc1ccc(c(c1)O)O	INA	INA	INA	INA	INA	INA	INA	INA	INA	INA	INA	INA	INA	INA	INA
CHEMBL133642	COc1cc(C=CC(=O)OCCc2ccccc2)ccc1OC	INA	INA	INA	INA	INA	INA	INA	INA	INA	INA	INA	INA	INA	INA	INA
CHEMBL3695463	CN1C(=N)NC(=O)C1=Cc1cc(Br)c(c(c1)Br)O	INA	INA	ACT	INA	INA	INA	INA	INA	INA	INA	INA	INA	INA	INA	INA
CHEMBL215174	C1CSC(S1)c1ccc(o1)c1cccnc1	INA	INA	INA	INA	INA	INA	INA	INA	INA	INA	INA	INA	ACT	INA	INA
CHEMBL214990	CSCc1ccc(o1)c1cccnc1	INA	INA	INA	INA	INA	INA	INA	INA	INA	INA	INA	INA	ACT	INA	INA
CHEMBL3764699	CCN(CC(=O)N1c2cc(ccc2CCc2c1cccc2)NC(=O)NC(C)C)CC	INA	INA	INA	INA	INA	INA	INA	INA	INA	ACT	INA	INA	INA	INA	INA
CHEMBL3764753	O=C(OC(C)(C)C)Nc1ccc2c(c1)N(C(=O)CN1CCCCC1)c1ccccc1CC2	INA	INA	INA	INA	INA	INA	INA	INA	INA	ACT	INA	INA	INA	INA	INA
CHEMBL1622371	CCOC(=O)Nc1ccc2c(c1)N(C(=O)CN(CC)CC)c1ccccc1CC2	INA	INA	INA	INA	INA	INA	INA	INA	INA	ACT	INA	INA	INA	INA	INA
CHEMBL3763793	O=C(Nc1ccc2c(c1)N(C(=O)Cn1cccc1)c1ccccc1CC2)OC1CCCCC1	INA	INA	INA	INA	INA	INA	INA	INA	INA	ACT	INA	INA	INA	INA	INA
CHEMBL691	C#CC1(O)CCC2C1(C)CCC1C2CCc2c1ccc(c2)O	INA	INA	INA	INA	INA	INA	INA	INA	INA	ACT	INA	INA	INA	INA	INA
CHEMBL1411493	CCOC(=O)Nc1ccc2c(c1)N(C(=O)CCN(CC)CC)c1ccccc1CC2	INA	INA	INA	INA	INA	INA	INA	INA	INA	ACT	INA	INA	INA	INA	INA
CHEMBL3764725	CCOC(=O)Nc1ccc2c(c1)N(C(=O)CN1C3CCC1CC3)c1ccccc1CC2	INA	INA	INA	INA	INA	INA	INA	INA	INA	ACT	INA	INA	INA	INA	INA
CHEMBL211178	CCCCCCCCCCCCCCC(C1CCC(O1)C1CCC(O1)C(O)C)O	INA	INA	INA	INA	INA	INA	INA	INA	INA	INA	INA	ACT	INA	INA	INA
CHEMBL359434	CCCCCCC(=NO)CCCC(C1CCC(O1)C1CCC(O1)C(CCCCCCCCCCCCC1=CC(OC1=O)C)O)O	INA	INA	INA	INA	INA	INA	INA	INA	INA	INA	INA	ACT	INA	INA	INA
CHEMBL344296	CCCCCCC(N=[N+]=[N-])CCCC(C1CCC(O1)C1CCC(O1)C(N=[N+]=[N-])CCCCCCCCCCCCC1=CC(OC1=O)C)N=[N+]=[N-]	INA	INA	INA	INA	INA	INA	INA	INA	INA	INA	INA	ACT	INA	INA	INA
CHEMBL208839	CCCCCCCCCCC(C1CCC(O1)C1CCC(O1)C(CCCCCC)O)O	INA	INA	INA	INA	INA	INA	INA	INA	INA	INA	INA	ACT	INA	INA	INA
CHEMBL1318483	CCCC1CCN(CC1)C(=O)COC(=O)c1ccc(c(c1)[N+](=O)[O-])S(=O)(=O)C	INA	ACT	INA	INA	INA	INA	INA	INA	INA	INA	INA	INA	INA	INA	INA
CHEMBL3198517	CC(=CC(=O)c1cccnc1)Nc1ccc(cc1)O	INA	INA	INA	INA	INA	INA	INA	INA	INA	INA	INA	INA	INA	INA	INA
CHEMBL559854	CCCCCCOc1cc(C)c(c(c1)C)C(=O)CCN1CCNC(=O)C1	INA	INA	INA	INA	INA	INA	INA	INA	INA	INA	INA	INA	INA	INA	INA
CHEMBL124844	O=C1NCCCN1c1cc(C)c(c(c1)C)Oc1ccc(c(c1)C(C)C)O	INA	ACT	INA	INA	INA	INA	INA	INA	INA	INA	INA	INA	INA	INA	INA
CHEMBL1574182	O=C(N1CCN(CC1)C(=O)c1ccco1)COC(=O)c1ccc(c(c1)[N+](=O)[O-])N	INA	ACT	INA	INA	INA	INA	INA	INA	INA	INA	INA	INA	INA	INA	INA
CHEMBL1478477	Cc1ccc(c(c1)N1CCN(CC1)C(=O)CS(=O)(=O)c1cccc2c1nsn2)C	INA	ACT	INA	INA	INA	INA	INA	INA	INA	INA	INA	INA	INA	INA	INA
CHEMBL552517	CCCCCCSc1cc(Cl)c(cc1Cl)C(=O)CCN1CC1C	INA	ACT	INA	INA	INA	INA	INA	INA	INA	INA	INA	INA	INA	INA	INA
CHEMBL1349942	CCOc1cc(N2CCOCC2)c(cc1NC(C(=O)N1CCN(CC1)CC)C)OCC	INA	INA	INA	INA	INA	INA	INA	INA	INA	INA	INA	INA	INA	INA	INA
CHEMBL1459954	CCCCN1CCc2c(C1)c(O)nc(n2)S	INA	ACT	INA	INA	INA	INA	INA	INA	INA	INA	INA	INA	INA	INA	INA
CHEMBL1398095	Fc1ccc(cc1)CNC(=O)C1CCCN(C1)c1ncnc2c1c(no2)c1ccc(cc1)F	INA	INA	INA	INA	INA	INA	INA	INA	INA	INA	INA	INA	INA	INA	INA
CHEMBL602969	CCN1c2ccccc2N(C1(C)c1ccccc1)C	INA	INA	INA	INA	INA	INA	INA	INA	INA	INA	INA	INA	INA	INA	INA
CHEMBL1513710	COc1ccccc1CNc1nn2c(n1)nc(c(c2C)Cl)C	INA	ACT	INA	INA	INA	INA	INA	INA	INA	INA	INA	INA	INA	INA	INA
CHEMBL1444086	CCOP(=O)(C(C(Cl)(Cl)Cl)NC(=O)c1ccccc1C)OCC	INA	ACT	INA	INA	INA	INA	INA	INA	INA	INA	INA	INA	INA	INA	INA
CHEMBL1465322	OC(=O)CN1C(=S)SC(=CC=C2N(C)c3c(C2(C)C)cccc3)C1=O	INA	INA	INA	INA	INA	INA	INA	INA	INA	INA	INA	INA	INA	INA	INA
CHEMBL1397219	O=C(C1CCN(CC1)c1ncnc2c1nc1n2CCCCC1)Nc1cccc(c1C)Cl	INA	INA	INA	INA	INA	INA	INA	INA	INA	INA	INA	INA	INA	INA	INA
CHEMBL1571793	Clc1ccc(cc1)c1nc(c2n1CCCCC2)C(=O)N(C(C)C)Cc1ccccc1	INA	INA	INA	INA	INA	INA	INA	INA	INA	INA	INA	INA	INA	INA	INA
CHEMBL1437666	C=CCc1ccccc1OCC(CN1CCN(CC1)c1ccccc1)O	INA	ACT	INA	INA	INA	INA	INA	INA	INA	INA	INA	INA	INA	INA	INA
CHEMBL1447278	O=C(N1c2ccccc2NC(=O)C1(C)C)CSc1scc(n1)c1ccccc1	INA	INA	INA	INA	INA	INA	INA	INA	INA	INA	INA	INA	INA	INA	INA
CHEMBL1366942	CN(c1ccc(cc1)C=Cc1ccc2c([n+]1c1ccccc1)ccc1c2cccc1)C	INA	INA	INA	INA	INA	INA	INA	INA	INA	INA	INA	INA	INA	INA	INA
CHEMBL332344	Clc1ccc2c(c1)nccc2c1c2CCCn2nc1c1cccc(n1)C	INA	ACT	INA	INA	INA	INA	INA	INA	INA	INA	INA	INA	INA	INA	INA
CHEMBL557091	CCCCCCOc1cc(C)c(c(c1)C)C(=O)CCN1CCN(CC1)S(=O)(=O)CC	INA	ACT	INA	INA	INA	INA	INA	INA	INA	INA	INA	INA	INA	INA	INA
CHEMBL550760	CCCCCCSc1cc(C)c(c(c1)C)C(=O)CCN1CCN(CC1)S(=O)(=O)CC	INA	ACT	INA	INA	INA	INA	INA	INA	INA	INA	INA	INA	INA	INA	INA
CHEMBL1358678	COc1cc(ccc1OC(=O)c1cccc(c1)C)C(c1c(C)n[nH]c1O)c1c(C)n[nH]c1O	INA	INA	INA	INA	INA	INA	INA	INA	INA	INA	INA	INA	INA	INA	INA
CHEMBL1545456	OCCNc1ccc(cc1C(=O)OCC(=O)c1ccccc1)[N+](=O)[O-]	INA	INA	INA	INA	INA	INA	INA	INA	INA	INA	INA	INA	INA	INA	INA
CHEMBL1551008	O=C(N1CCNc2c1cccc2)COC(=O)c1ccc(c(c1)[N+](=O)[O-])S(=O)(=O)C	INA	ACT	INA	INA	INA	INA	INA	INA	INA	INA	INA	INA	INA	INA	INA
CHEMBL1314637	COC(=O)c1cc2c(n1Cc1nc(oc1C)c1ccccc1F)cc(s2)Cl	INA	INA	INA	INA	INA	INA	INA	INA	INA	INA	INA	INA	INA	INA	INA
CHEMBL1405937	CCc1cccc(c1NC(=O)c1cn2CC(C)Oc3c2c(c1=O)c(Cl)cc3)C	INA	INA	INA	INA	INA	INA	INA	INA	INA	INA	INA	INA	INA	INA	INA
CHEMBL269733	CN(c1cc(O)ccc1O)N=O	INA	INA	INA	INA	INA	INA	INA	INA	INA	INA	INA	INA	INA	INA	INA
CHEMBL1117	OC1C(N)CC(OC1C)OC1CC(O)(Cc2c1c(O)c1c(c2O)C(=O)c2c(C1=O)cccc2)C(=O)C	INA	INA	INA	INA	INA	INA	INA	INA	INA	INA	INA	INA	INA	INA	INA
CHEMBL1529328	O=C(c1cc(ccc1Cl)S(=O)(=O)N1CCN(CC1)c1ccccc1)Nc1ccc2c(c1)CCC2	INA	INA	INA	INA	INA	INA	INA	INA	INA	INA	INA	INA	INA	INA	INA
CHEMBL1464399	COc1ccc(cc1O)C=C1CCn2c1nc1cc(ccc1c2=O)C(=O)O	INA	ACT	INA	INA	INA	INA	INA	INA	INA	INA	INA	INA	INA	INA	INA
CHEMBL1443157	CN(C1C(=C(C(=O)N)C(=O)C(C1C1OC(=O)c2c1c(C)c1c(c2O)c(O)ccc1)O)O)C	INA	INA	INA	INA	INA	INA	INA	INA	INA	INA	INA	INA	INA	INA	INA
CHEMBL1357591	CC1Cc2c(N1C(=O)C1CCC1)ccc(c2)S(=O)(=O)NCc1ccc(cc1)N(C)C	INA	INA	INA	INA	INA	INA	INA	INA	INA	INA	INA	INA	INA	INA	INA
CHEMBL1443059	Cc1ccc(cc1)NC1=NC(=O)C(=CC=Cc2ccco2)S1	INA	INA	INA	INA	INA	INA	INA	INA	INA	INA	INA	INA	INA	INA	INA
CHEMBL1521564	CCOC(=O)Cc1cc(O)n2c(n1)c(c1ccccc1)c(n2)C	INA	INA	INA	INA	INA	INA	INA	INA	INA	INA	INA	INA	INA	INA	INA
CHEMBL1324138	COc1ccc2c(c1)cc(c(=O)o2)c1nnc(o1)c1ccc(cc1)C	INA	INA	INA	INA	INA	INA	INA	INA	INA	INA	INA	INA	INA	INA	INA
CHEMBL1553014	Cc1ccc2n(c1)c(Nc1ccc3c(c1)OCCO3)c(n2)c1ccc(o1)C	INA	ACT	INA	INA	INA	INA	INA	INA	INA	INA	INA	INA	INA	INA	INA
CHEMBL1375708	Clc1ccc(cc1)CNS(=O)(=O)c1ccc2c(c1)c1CCCCc1[nH]2	INA	INA	INA	INA	INA	INA	INA	INA	INA	INA	INA	INA	INA	INA	INA
CHEMBL1403072	OCCN1C(=O)c2c(C31C(=O)N(c1c3cccc1)CCC)c(=O)c1c(o2)cccc1	INA	INA	INA	INA	INA	INA	INA	INA	INA	INA	INA	INA	INA	INA	INA
CHEMBL1590072	CC1CCN(CC1)c1ccc(nn1)c1cccc(c1)NS(=O)(=O)c1ccc(cc1F)F	INA	ACT	INA	INA	INA	INA	INA	INA	INA	INA	INA	INA	INA	INA	INA
CHEMBL1438185	O=C(c1ccccc1[N+](=O)[O-])Nc1ccc2c(c1)nc(n2C)CN1CCOCC1	INA	INA	INA	INA	INA	INA	INA	INA	INA	INA	INA	INA	INA	INA	INA
CHEMBL1417686	Clc1ccc(cc1)CN(C(=O)Cc1coc2c1ccc(c2)C)Cc1ccco1	INA	ACT	INA	INA	INA	INA	INA	INA	INA	INA	INA	INA	INA	INA	INA
CHEMBL1395968	O=C(Cn1cc(c2c1cccc2)C(=O)c1ccccc1)Nc1ccc(cc1)C	INA	ACT	INA	INA	INA	INA	INA	INA	INA	INA	INA	INA	INA	INA	INA
CHEMBL1400200	O=C(C1CCN(CC1)C(=O)c1sccc1n1cccc1)NCc1cccc(c1)F	INA	INA	INA	INA	INA	INA	INA	INA	INA	INA	INA	INA	INA	INA	INA
CHEMBL1600731	CC(=O)CSc1nnc2n1c1c(C)cc(cc1c(c2)C)C	INA	INA	INA	INA	INA	INA	INA	INA	INA	INA	INA	INA	INA	INA	INA
CHEMBL1521196	Cc1ccc(s1)C=C1C(=O)c2c(C1=O)cccc2	INA	INA	INA	INA	INA	INA	INA	INA	INA	INA	INA	INA	INA	INA	INA
CHEMBL1408535	Oc1ccc(cc1)NCc1cccc(c1)OCc1ccccc1	INA	INA	INA	INA	INA	INA	INA	INA	INA	INA	INA	INA	INA	INA	INA
CHEMBL1610020	O=C(Nc1ccc(cc1)S(=O)(=O)Nc1ncccn1)COc1ccccc1C	INA	INA	INA	INA	INA	INA	INA	INA	INA	INA	INA	INA	INA	INA	INA
CHEMBL1407197	Cc1ccc(cc1)c1csc(n1)N1N=C(C(=Cc2ccc(cc2)N(C)C)C1=O)c1ccccc1	INA	INA	INA	INA	INA	INA	INA	INA	INA	INA	INA	INA	INA	INA	INA
CHEMBL1366479	CCCCN1C(=O)N(CCc2ccccc2)C(=O)C(=Cc2ccco2)C1=O	INA	INA	INA	INA	INA	INA	INA	INA	INA	INA	INA	INA	INA	INA	INA
CHEMBL3144999	[O-][N+](=O)c1ccc(cc1)C(c1c(C)[nH]n(c1=O)c1ccccc1)c1c(C)[nH]n(c1=O)c1ccccc1	INA	ACT	INA	INA	INA	INA	INA	INA	INA	INA	INA	INA	INA	INA	INA
CHEMBL1601741	O=C1COc2c(N1)cc(cc2)c1cc(c2ccc(cc2)Cl)c2c(n1)c1ccccc1OC2	INA	ACT	INA	INA	INA	INA	INA	INA	INA	INA	INA	INA	INA	INA	INA
CHEMBL1518823	O=C(CSCc1nc(oc1C)c1ccccc1F)NCCc1ccccc1	INA	ACT	INA	INA	INA	INA	INA	INA	INA	INA	INA	INA	INA	INA	INA
CHEMBL1594376	O=C(c1sc2c(c1N)c(c1ccco1)c1c(n2)C(=Cc2ccco2)CC1)NCC1CCCO1	INA	INA	INA	INA	INA	INA	INA	INA	INA	INA	INA	INA	INA	INA	INA
CHEMBL1358309	[O-][N+](=O)c1ccc(cc1)Cn1c2ccccc2c2n(c1=O)nc(n2)c1ccccc1	INA	INA	INA	INA	INA	INA	INA	INA	INA	INA	INA	INA	INA	INA	INA
CHEMBL1552231	Cc1ccc(c(c1)N1CCN(CC1)c1ncnc2c1nc1n2CCCC1)C	INA	INA	INA	INA	INA	INA	INA	INA	INA	INA	INA	INA	INA	INA	INA
CHEMBL1562764	OC(=O)c1ccccc1SCC(=O)N1c2ccccc2Sc2c1cccc2	INA	ACT	INA	INA	INA	INA	INA	INA	INA	INA	INA	INA	INA	INA	INA
CHEMBL1590366	COc1cc(ccc1OC)c1noc(n1)CCC(=O)Nc1ccccc1Cl	INA	ACT	INA	INA	INA	INA	INA	INA	INA	INA	INA	INA	INA	INA	INA
CHEMBL398571	OC(=O)Cc1cc(Cl)c(c(c1)Cl)Oc1ccc(c(c1)c1ccc(cc1)C(F)(F)F)O	INA	ACT	INA	INA	INA	INA	INA	INA	INA	INA	INA	INA	INA	INA	INA
CHEMBL1349715	O1CCN(CC1)Cc1nnnn1c1ccccc1	INA	INA	INA	INA	INA	INA	INA	INA	INA	INA	INA	INA	INA	INA	INA
CHEMBL1524642	Cc1ccc(c(c1)NC(=O)C(N1Cc2c(C1=O)cccc2)Cc1ccccc1)C	INA	INA	INA	INA	INA	INA	INA	INA	INA	INA	INA	INA	INA	INA	INA
CHEMBL1479626	O=C(Cc1coc2c1cc(cc2)C(C)C)Nc1ccc(c(c1)Cl)C	INA	ACT	INA	INA	INA	INA	INA	INA	INA	INA	INA	INA	INA	INA	INA
CHEMBL1451946	O=C(Nc1ccc(cc1)Br)CSc1nnc(c(n1)O)C	INA	INA	INA	INA	INA	INA	INA	INA	INA	INA	INA	INA	INA	INA	INA
CHEMBL1552331	CCOC(=O)c1ccccc1NC(=O)N1CCOc2c1cc(Cl)cc2	INA	ACT	INA	INA	INA	INA	INA	INA	INA	INA	INA	INA	INA	INA	INA
CHEMBL1553128	CCN(c1ccc2c(c1)nc1c(n2)c(=O)n(c(=O)n1C)C)CC	INA	INA	INA	INA	INA	INA	INA	INA	INA	INA	INA	INA	INA	INA	INA
CHEMBL1402306	CCOC(=O)c1ccccc1NC(=O)NC(c1c(sc(c1C)C)n1cccc1)C	INA	INA	INA	INA	INA	INA	INA	INA	INA	INA	INA	INA	INA	INA	INA
CHEMBL1338429	CCN(c1ccc(c(c1)C)NC(=O)C(C(C)C)NS(=O)(=O)c1cccs1)CC	INA	ACT	INA	INA	INA	INA	INA	INA	INA	INA	INA	INA	INA	INA	INA
CHEMBL1965814	O=C(c1cc2ccccc2cc1O)NN=C(c1cc2c(o1)cccc2)C	INA	INA	INA	INA	INA	INA	INA	INA	INA	INA	INA	INA	INA	INA	INA
CHEMBL1557624	O=C(CN1c2cc(Cl)ccc2Oc2c(C1=O)cccn2)NCc1ccc(cc1)OC(C)C	INA	INA	INA	INA	INA	INA	INA	INA	INA	INA	INA	INA	INA	INA	INA
CHEMBL366861	O=Cc1c(O)cc(c2c1Oc1c(OC2=O)c(COC(=O)C=CC(=O)O)c(c(c1C)C(=O)O)O)C	INA	ACT	INA	INA	INA	INA	INA	INA	INA	INA	INA	INA	INA	INA	INA
CHEMBL1314783	N#CC(=Cc1ccc(cc1)OCc1ccc(cc1Cl)Cl)c1nc2c([nH]1)cccc2	INA	INA	INA	INA	INA	INA	INA	INA	INA	INA	INA	INA	INA	INA	INA
CHEMBL1518872	O=C(c1nn(c2c1CS(=O)(=O)c1c2cccc1)C)NCc1ccccc1Cl	INA	INA	INA	INA	INA	INA	INA	INA	INA	INA	INA	INA	INA	INA	INA
CHEMBL1503310	Clc1cccc(c1)CN(C(=O)c1ccc(c(c1)[N+](=O)[O-])Cl)C1CCS(=O)(=O)C1	INA	INA	INA	INA	INA	INA	INA	INA	INA	INA	INA	INA	INA	INA	INA
CHEMBL1532453	Fc1cc(F)c2c(c1)sc(n2)Nc1sc2c(n1)cc1c(c2)OCO1	INA	INA	INA	INA	INA	INA	INA	INA	INA	INA	INA	INA	INA	INA	INA
CHEMBL551778	CCCCCCOc1ccc(c(c1)Cl)C(=O)CCN1CCN(CC1)C(=O)C	INA	ACT	INA	INA	INA	INA	INA	INA	INA	INA	INA	INA	INA	INA	INA
CHEMBL551975	CCCCCCSc1ccc(c(c1)Cl)C(=O)CCN1CCNC(=O)C1	INA	ACT	INA	INA	INA	INA	INA	INA	INA	INA	INA	INA	INA	INA	INA
CHEMBL3197308	Clc1cccc(c1)N=Cc1c(O)cc(oc1=O)C	INA	INA	INA	INA	INA	INA	INA	INA	INA	INA	INA	INA	INA	INA	INA
CHEMBL1362912	O=C(c1ccc(c(c1)S(=O)(=O)N1CCCCCC1)Cl)Nc1ccccc1C	INA	ACT	INA	INA	INA	INA	INA	INA	INA	INA	INA	INA	INA	INA	INA
CHEMBL1383244	CCN1C(=O)C(=CC=Cc2ccco2)C(=O)N(C1=S)CC	INA	INA	INA	INA	INA	INA	INA	INA	INA	INA	INA	INA	INA	INA	INA
CHEMBL1404363	Cc1ccc(cc1)c1nn2c(c1)nccc2c1cc(ccc1O)[N+](=O)[O-]	INA	INA	INA	INA	INA	INA	INA	INA	INA	INA	INA	INA	INA	INA	INA
CHEMBL1473159	Cc1ccc(c(c1)C)Nc1nnc(c2c1cccc2)c1ccc(c(c1)S(=O)(=O)N1CCOCC1)C	INA	ACT	INA	INA	INA	INA	INA	INA	INA	INA	INA	INA	INA	INA	INA
CHEMBL553624	CCCCCCOc1cc(C)c(c(c1)C)C(=O)CCN1CC1C	INA	ACT	INA	INA	INA	INA	INA	INA	INA	INA	INA	INA	INA	INA	INA
CHEMBL1760797	Clc1ccc(cc1)C1(CCC1)c1nnc(n1C)c1ccc(cc1)c1ccc(nn1)N	INA	INA	INA	INA	INA	INA	INA	INA	INA	INA	INA	INA	INA	INA	INA
CHEMBL497122	Clc1ccc(cc1)C1(CCC1)c1nnc(n1C)c1ccc(cc1Cl)c1ccc(cc1)S(=O)(=O)C	INA	INA	INA	INA	INA	INA	INA	INA	INA	INA	INA	INA	INA	INA	INA
CHEMBL1760671	Clc1ccc(cc1)C1(CCC1)c1nnc(n1C)c1ccc(cc1)C(=O)O	INA	INA	INA	INA	INA	INA	INA	INA	INA	INA	INA	INA	INA	INA	INA
CHEMBL1098552	Fc1ccc(c(c1)F)c1cccc2n1ccc(=O)c2c1c(F)cc(cc1F)c1onc(n1)C	INA	INA	INA	INA	INA	INA	INA	INA	INA	INA	INA	INA	INA	INA	INA
CHEMBL207690	CCCc1c(OCCCN2C(=O)Cc3c2ccc(c3)CC(=O)O)ccc2c1onc2C(F)(F)F	INA	INA	INA	INA	INA	INA	INA	INA	INA	INA	INA	INA	INA	INA	INA
CHEMBL1760672	Clc1ccc(cc1)C1(CCC1)c1nnc(n1C)c1ccc(cc1)C(=O)N	INA	INA	INA	INA	INA	INA	INA	INA	INA	INA	INA	INA	INA	INA	INA
CHEMBL3361064	CC(CN(S(=O)(=O)c1ccc(cn1)OC1CCN(CC1)S(=O)(=O)C)Cc1ccccc1C(F)(F)F)C	INA	INA	INA	INA	INA	INA	INA	INA	INA	INA	INA	INA	INA	INA	INA
CHEMBL1760690	Clc1ccc(cc1)C1(CCC1)c1nnc(n1C)c1ccc(cc1Cl)NC(=O)c1cnccn1	INA	INA	INA	INA	INA	INA	INA	INA	INA	INA	INA	INA	INA	INA	INA
CHEMBL1200596	Clc1cc(Cl)c2c(c1O)nccc2	INA	INA	INA	INA	INA	INA	INA	INA	INA	INA	INA	INA	INA	INA	INA
CHEMBL1557667	O=C(c1sc(=S)n(c1N)C)Nc1ccccc1F	INA	INA	INA	INA	INA	INA	INA	INA	INA	INA	INA	INA	INA	INA	INA
CHEMBL1760807	Clc1ccc(cc1)C1(CCC1)c1nnc(n1C)c1ccc(cc1C(=O)N)c1cnccn1	INA	INA	INA	INA	INA	INA	INA	INA	INA	INA	INA	INA	INA	INA	INA
CHEMBL1800120	OC1CC2C(C1(CC2)c1nnc2n1cccc2Oc1cccc(c1C)Cl)(C)C	INA	INA	INA	INA	INA	INA	INA	INA	INA	INA	ACT	INA	INA	INA	INA
CHEMBL1644183	OC(=O)CCNC(=O)c1ccc(cc1)Cn1nc(cc1c1ccc(cc1)OC(F)(F)F)c1cc(Cl)cc(c1)Cl	INA	INA	INA	INA	INA	INA	INA	INA	INA	INA	INA	INA	INA	INA	INA
CHEMBL3126849	COCC1OCCN(C1)C(=O)C12CC2c2cc(OC)ccc2c2n(C1)c1cc(ccc1c2C1CCCCC1)C(=O)NS(=O)(=O)N(C)C	INA	INA	INA	INA	INA	INA	INA	INA	INA	INA	INA	INA	INA	INA	INA
CHEMBL497554	Clc1ccc(cc1)C1(CCC1)c1nnc(n1C)c1ccc(cc1Cl)n1ccnc1S(=O)(=O)C	INA	INA	INA	INA	INA	INA	INA	INA	INA	INA	ACT	INA	INA	INA	INA
CHEMBL3126837	COc1ccc2c(c1)C1CC1(Cn1c2c(C2CCCCC2)c2c1cc(cc2)C(=O)NS(=O)(=O)N(C)C)C(=O)N1C2CNCC1CC2	INA	INA	INA	INA	INA	INA	INA	INA	INA	INA	ACT	INA	INA	INA	INA
CHEMBL3126858	COc1ccc2c(c1)C1CC1(Cn1c2c(C2CCCCC2)c2c1cc(cc2)C(=O)NS(=O)(=O)N(C)C)C(=O)N1CC(C1)(O)c1ccc(cc1)F	INA	INA	INA	INA	INA	INA	INA	INA	INA	INA	INA	INA	INA	INA	INA
CHEMBL3126853	COc1ccc2c(c1)C1CC1(Cn1c2c(C2CCCCC2)c2c1cc(cc2)C(=O)NS(=O)(=O)N(C)C)C(=O)N1CC(C1)(C)O	INA	INA	INA	INA	INA	INA	INA	INA	INA	INA	INA	INA	INA	INA	INA
CHEMBL3617295	Fc1ccc(cc1)S(=O)(=O)N1CCCc2c1cc(cc2)NC(=O)c1c(F)cccc1F	INA	INA	INA	INA	INA	INA	INA	INA	INA	INA	ACT	INA	INA	INA	INA
CHEMBL4079620	OC1CN(C1)C(=O)CC1(c2ccc(cc2)F)C2CC3CC1C(C(C2)C3)(C)O	INA	INA	INA	INA	INA	INA	INA	INA	INA	INA	INA	INA	INA	INA	INA
CHEMBL4082745	Clc1cc2[nH]c(nc2cc1c1ccc(cc1)c1ccccc1)Oc1ccc(c(c1)C(=O)O)C	INA	INA	INA	INA	INA	INA	INA	INA	INA	INA	INA	INA	INA	INA	INA
CHEMBL4097650	OC1CN(C1)C(=O)CC1(C2CC3CC1(O)CC(C2)C3)c1ccc(cc1)F	INA	INA	INA	INA	INA	INA	INA	INA	INA	INA	INA	INA	INA	INA	INA
CHEMBL2107430	Fc1ccc(cc1)C(c1ccccc1F)(n1cncc1)c1ccccc1	INA	INA	INA	INA	INA	INA	INA	INA	INA	INA	ACT	INA	INA	INA	INA
CHEMBL3126657	COc1ccc2c(c1)C1CC1(Cn1c2c(C2CCCCC2)c2c1cc(cc2)C(=O)NS(=O)(=O)N(C)C)C(=O)N1C2CNCC1C2	INA	INA	INA	INA	INA	INA	INA	INA	INA	INA	INA	INA	INA	INA	INA
CHEMBL3814206	OCc1cnc(nc1C(F)(F)F)N1CCN(CC1C(C)C)c1ccc(c(c1)S(=O)(=O)C)CO	INA	INA	INA	INA	INA	INA	INA	INA	INA	INA	INA	INA	INA	INA	INA
CHEMBL4210791	Fc1ccc(cc1)S(=O)(=O)N1CCSc2c1ccc(c2)C(C(F)(F)F)(C(F)(F)F)O	INA	INA	INA	INA	INA	INA	INA	INA	INA	INA	ACT	INA	INA	INA	INA
CHEMBL3318976	Clc1ccc(cc1)C1(CC1)c1nnc2n1cccc2OC1CCC1	INA	INA	INA	INA	INA	INA	INA	INA	INA	INA	ACT	INA	INA	INA	INA
CHEMBL3596276	OC(=O)c1ccc(c(c1)F)c1nc(n2c1CCCC2)C(=O)c1c(Cl)cccc1C1CC1	INA	INA	INA	INA	INA	INA	INA	INA	INA	INA	INA	INA	INA	INA	INA
CHEMBL2164225	O=S(=O)(N1Cc2ccc(nc2Nc2c1c(ccc2)c1noc(n1)C(O)(C)C)C(F)(F)F)c1ccc(cc1)C(F)(F)F	INA	INA	INA	INA	INA	INA	INA	INA	INA	INA	INA	INA	INA	INA	INA
CHEMBL242080	Oc1ccc(c(c1)C(C)(C)C)O	INA	INA	INA	INA	INA	INA	INA	INA	INA	INA	ACT	INA	INA	INA	INA
CHEMBL1366915	Nc1ccc(c(c1)C(=O)N)N1CCCC1	INA	INA	INA	INA	INA	INA	INA	INA	INA	INA	INA	INA	INA	INA	INA
CHEMBL1432963	Nc1ccc(c(c1)C)N1CCCC1	INA	INA	INA	INA	INA	INA	INA	INA	INA	INA	INA	INA	INA	INA	INA
CHEMBL1431643	FC(c1cc(Cl)c(c(c1)Cl)NN=C1C(=O)CCCC1=O)(F)F	INA	ACT	INA	INA	INA	INA	INA	INA	INA	INA	INA	INA	INA	INA	INA
CHEMBL240805	ClCc1ccc(c(c1)O)Oc1ccc(cc1Cl)Cl	INA	INA	ACT	INA	INA	INA	INA	INA	INA	INA	INA	INA	INA	INA	INA
CHEMBL63323	OC(=O)c1cccnc1Nc1cccc(c1)C(F)(F)F	INA	INA	ACT	INA	INA	INA	INA	INA	INA	INA	INA	INA	INA	INA	INA
CHEMBL509	OC(=O)c1ccccc1Nc1c(Cl)ccc(c1Cl)C	INA	INA	ACT	INA	INA	INA	INA	INA	INA	INA	INA	INA	INA	INA	INA
CHEMBL241453	COc1cc(C=O)ccc1Oc1ccccc1	INA	INA	ACT	INA	INA	INA	INA	INA	INA	INA	INA	INA	INA	INA	INA
CHEMBL41632	OC(=O)Cc1cc(I)c(c(c1)I)Oc1ccc(c(c1)I)O	ACT	INA	INA	INA	INA	INA	INA	INA	INA	INA	INA	INA	INA	INA	INA
CHEMBL1790006	CN(c1ccc2c(c1)[s+]c1c(n2)cc(c(c1)N)C)C	INA	ACT	INA	INA	INA	INA	INA	INA	INA	INA	INA	INA	INA	INA	INA
CHEMBL195556	CCCCCCOc1c(Br)cc(cc1Br)CCC(=O)O	ACT	ACT	INA	INA	INA	INA	INA	INA	INA	INA	INA	INA	INA	INA	INA
CHEMBL13280	CN1C(=O)CN=C(c2c1ccc(c2)[N+](=O)[O-])c1ccccc1F	INA	INA	INA	INA	ACT	INA	INA	INA	INA	INA	INA	INA	INA	INA	INA
CHEMBL2163548	C=CCC1(C(=O)NC(=O)N(C1=O)C)c1cccc(c1)C1(N=N1)C(F)(F)F	INA	INA	INA	INA	ACT	INA	INA	INA	INA	INA	INA	INA	INA	INA	INA
CHEMBL1591431	COc1ccccc1Nc1nc(O)c2c(c1)cccc2	INA	INA	INA	INA	INA	INA	INA	INA	INA	INA	INA	INA	INA	INA	INA
CHEMBL3392487	O=C(Nc1cc(ccc1Cl)C(F)(F)F)COC(=O)c1ccc(c(c1)[N+](=O)[O-])S(=O)(=O)C	INA	INA	INA	INA	INA	INA	INA	INA	INA	INA	INA	INA	INA	INA	INA
CHEMBL116027	CCCN(C(=N)N)Cc1cc(cc(c1)OC)CN(C(=N)N)CCC	INA	INA	INA	INA	INA	INA	INA	INA	INA	INA	INA	INA	INA	INA	INA
CHEMBL284733	N#CC(c1c(Cl)cc(cc1Cl)n1ncc(=O)[nH]c1=O)c1ccc(cc1)Cl	INA	INA	INA	INA	INA	INA	INA	INA	INA	INA	ACT	INA	INA	INA	INA
CHEMBL237936	OC(=O)Cc1cc(Cl)c(c(c1)Cl)Oc1ccc(c(c1)c1cncnc1)O	ACT	ACT	INA	INA	INA	INA	INA	INA	INA	INA	INA	INA	INA	INA	INA
CHEMBL388024	FC(CN(S(=O)(=O)c1ccccc1)c1ccc(cc1)C(C(F)(F)F)(CC(F)(F)F)O)(F)F	INA	INA	INA	INA	INA	INA	INA	INA	INA	INA	ACT	INA	INA	INA	INA
CHEMBL59180	CCOC(=O)c1ncn2c1CN(C)C(=O)c1c2ccc(c1)C#CC	INA	INA	INA	INA	ACT	INA	INA	INA	INA	INA	INA	INA	INA	INA	INA
CHEMBL289343	OC(=O)CCc1cc(Br)c(c(c1)Br)Oc1ccc(c(c1)C(C)C)O	INA	INA	INA	INA	INA	INA	INA	INA	INA	INA	INA	INA	INA	INA	INA
CHEMBL1480	CCOC(=O)C1=C(C)NC(=C(C1c1cccc(c1Cl)Cl)C(=O)OC)C	INA	INA	INA	INA	INA	INA	INA	INA	INA	INA	ACT	INA	INA	INA	INA
CHEMBL3113249	O=C(c1ccco1)Nc1ccc(cc1)c1nc(n(c1)C(=O)OC(C)(C)C)N	INA	INA	INA	INA	INA	INA	INA	INA	INA	INA	INA	INA	INA	INA	INA
CHEMBL3113248	O=C(c1cc[nH]c1)Nc1cccc(c1)c1nc(n(c1)C(=O)OC(C)(C)C)N	INA	INA	INA	INA	INA	INA	INA	INA	INA	INA	INA	INA	INA	INA	INA
CHEMBL3616636	CCCc1ccc(c(c1)c1cc(N)c(c(c1)CCC)O)OC	INA	INA	INA	INA	INA	INA	INA	INA	INA	INA	INA	INA	INA	INA	INA
CHEMBL435790	CCOc1ccc2c(c1)C13CCCCC3C(C2)N(CC1)C	INA	INA	INA	INA	INA	ACT	INA	INA	INA	INA	INA	INA	INA	INA	INA
CHEMBL1499258	O=C(c1ccccc1)NN1C(=S)SC(=Cc2cn(c3c2cccc3)C)C1=O	INA	INA	INA	INA	INA	INA	INA	INA	INA	INA	INA	INA	INA	INA	INA
CHEMBL3392373	O=C(NC1C2CC3CC1CC(C2)C3)CNC(=O)c1ccc(c(c1)[N+](=O)[O-])S(=O)(=O)C	INA	ACT	INA	INA	INA	INA	INA	INA	INA	INA	INA	INA	INA	INA	INA
CHEMBL126693	Clc1cc(cc(c1Oc1ccc(c(c1)S(=O)(=O)Nc1ccccc1)O)Cl)n1ncc(=O)[nH]c1=O	INA	INA	INA	INA	INA	INA	INA	INA	INA	INA	INA	INA	INA	INA	INA
CHEMBL125242	O=c1cnn(c(=O)[nH]1)c1cc(Cl)c(c(c1)Cl)Oc1ccc(c(c1)C(=O)N1CCCCC1)O	ACT	ACT	INA	INA	INA	INA	INA	INA	INA	INA	INA	INA	INA	INA	INA
CHEMBL48166	CC[n+]1c(c2ccccc2)c2cc(N)ccc2c2c1cc(N)cc2	INA	INA	INA	INA	INA	INA	INA	INA	INA	INA	INA	INA	INA	INA	INA
CHEMBL196983	COc1ccc(cc1)C(CC1N(C)CCc2c1cc(OC)c(c2)OC)O	INA	INA	INA	INA	INA	ACT	INA	INA	INA	INA	INA	INA	INA	INA	INA
CHEMBL133531	CCCCOc1ccc2c(c1)C13CCCCC3C(C2)N(CC1)C	INA	INA	INA	INA	INA	ACT	INA	INA	INA	INA	INA	INA	INA	INA	INA
CHEMBL396952	FC(CN(S(=O)(=O)c1ccccc1)c1ccc(cc1)C(C(F)(F)F)(C1CCCCC1)O)(F)F	INA	INA	INA	INA	INA	INA	INA	INA	INA	INA	ACT	INA	INA	INA	INA
CHEMBL1783216	N#CC(=C1CCC2C1(C)CC(=O)C1C2CCC2C1(C)CCC(C2)O)C	INA	INA	INA	INA	ACT	INA	INA	INA	INA	INA	INA	INA	INA	INA	INA
CHEMBL319835	CCCCN1CCN(C(C1)C(N1CCCC1)C)C(=O)Cc1ccc(c(c1)Cl)Cl	INA	INA	INA	INA	INA	INA	INA	INA	INA	INA	INA	INA	INA	INA	INA
CHEMBL1098546	Fc1ccc(c(c1)F)c1cccc2n1ccc(=O)c2c1c(F)cc(cc1F)c1nnc(o1)C	INA	INA	INA	INA	INA	INA	INA	INA	INA	INA	INA	INA	INA	INA	INA
CHEMBL1301512	CCN1CC(=Cc2ccccc2)C2=C(C1)C(c1ccccc1)C(=C(O2)N)C#N	INA	INA	INA	INA	INA	INA	INA	INA	INA	INA	INA	INA	INA	INA	INA
CHEMBL94320	O=C(N1CCN(CC1C(N1CCCC1)C)c1ccccc1)Cc1ccc(c(c1)Cl)Cl	INA	INA	INA	INA	INA	INA	INA	INA	INA	INA	INA	INA	INA	INA	INA
CHEMBL3126376	OC(=O)CCCCc1c(C)n(c2c1cccc2)Cc1ccc(c(c1)C(C)C)O	ACT	ACT	INA	INA	INA	INA	INA	INA	INA	INA	INA	INA	INA	INA	INA
CHEMBL1318425	COc1cc(OC)ccc1C(=O)C1C2C3COC(O3)C(=O)C2C2N1c1ccccc1C=C2	INA	ACT	INA	INA	INA	INA	INA	INA	INA	INA	INA	INA	INA	INA	INA
CHEMBL425557	CCCCc1oc2c(c1C(=O)c1cc(I)c(c(c1)I)CCN(CC)CC)cccc2	ACT	ACT	INA	INA	INA	INA	INA	INA	INA	INA	INA	INA	INA	INA	INA
CHEMBL1256590	Fc1ccc(cc1)C1C(CN2C1C1CC(CC1C2=O)NCc1ccccc1)OC(c1cc(cc(c1)C(F)(F)F)C(F)(F)F)C	INA	INA	INA	INA	INA	INA	INA	INA	INA	INA	INA	INA	INA	INA	INA
CHEMBL267548	C=CC1=C(C)C2=NC1=Cc1[nH]c(c(c1C)C=C)C=c1[nH]c(=CC3=NC(=C2)C(=C3CCC(=O)O)C)c(c1C)CCC(=O)O	INA	ACT	INA	INA	INA	INA	INA	INA	INA	INA	INA	INA	INA	INA	INA
CHEMBL501711	CC(=CCCC1(C)C(CC=C(C)C)CC2(C(=O)C1(C(=O)C(C)C)C(=O)C(=C2O)CC=C(C)C)CC=C(C)C)C	INA	INA	INA	INA	INA	INA	INA	INA	INA	INA	ACT	INA	INA	INA	INA
CHEMBL62800	CCCCCCCCCCC(C1CCC(O1)C1CCC(O1)C(CCCCCCCCCCCCC1=CC(OC1=O)C)O)O	INA	INA	INA	INA	INA	INA	INA	INA	INA	INA	INA	ACT	INA	INA	INA
CHEMBL2356116	COc1cc2CCN=C(c2cc1OC)C(C(=O)N(CCc1ccc(c(c1OC)OC)OC)CCc1ccc(c(c1OC)OC)OC)c1ccccc1	INA	INA	INA	INA	INA	INA	INA	INA	INA	INA	ACT	INA	INA	INA	INA
CHEMBL117463	NC(=N)NCc1cccc(n1)CNC(=N)N	INA	INA	INA	INA	INA	ACT	INA	INA	INA	INA	INA	INA	INA	INA	INA
CHEMBL145074	OC(=O)C1NCCN(C1)CCCc1nnn[nH]1	INA	INA	INA	INA	INA	ACT	INA	INA	INA	INA	INA	INA	INA	INA	INA
CHEMBL544391	OC(=O)C(CCCCCCc1nnn[nH]1)N	INA	INA	INA	INA	INA	INA	INA	INA	INA	INA	INA	INA	INA	INA	INA
CHEMBL360999	Cn1cnc(c1)c1cccnc1	INA	INA	INA	INA	INA	INA	INA	INA	INA	INA	INA	INA	ACT	INA	INA
CHEMBL4173715	O=C(Nc1cnc(cn1)c1ccc2c(c1)CCC(C2=O)(CC(=O)O)CC(F)(F)F)Nc1ccc(c(c1)F)F	INA	INA	INA	INA	INA	INA	INA	INA	INA	INA	INA	INA	INA	INA	INA
CHEMBL509722	FC(c1ccc(cc1)c1[nH]cc(n1)c1ccccc1)(F)F	INA	INA	INA	INA	INA	INA	INA	INA	INA	INA	INA	INA	INA	ACT	INA
CHEMBL1276881	O=C(c1cncc(n1)c1ccc(cc1)OC(F)(F)F)NCc1cccnc1Cl	INA	INA	INA	INA	INA	INA	INA	INA	INA	INA	INA	INA	INA	ACT	INA
CHEMBL1269883	Clc1ccc(cc1)c1cncc(c1)C(=O)NCc1ccccc1Cl	INA	INA	INA	INA	INA	INA	INA	INA	INA	INA	INA	INA	INA	ACT	INA
CHEMBL744	Nc1nc2c(s1)cc(cc2)OC(F)(F)F	INA	INA	INA	INA	INA	INA	INA	INA	INA	INA	INA	INA	INA	ACT	INA
CHEMBL1270207	CCOc1ncccc1CNC(=O)c1cncc(c1)c1ccc(cc1)Cl	INA	INA	INA	INA	INA	INA	INA	INA	INA	INA	INA	INA	INA	ACT	INA
CHEMBL3634327	OC(CN1CCC(CC1)n1c(=O)oc2c1cccc2)COc1ccccc1C(=O)c1ccccc1	INA	INA	INA	INA	INA	INA	INA	INA	INA	INA	INA	INA	INA	ACT	INA
CHEMBL1278223	Cc1cccc(c1)NC(=O)c1cncc(n1)c1ccc(cc1)OC(F)(F)F	INA	INA	INA	INA	INA	INA	INA	INA	INA	INA	INA	INA	INA	ACT	INA
CHEMBL321883	COc1ccc(cc1)C(=O)NC(=N)NCCCCc1ccccc1	INA	INA	INA	INA	INA	INA	INA	INA	INA	INA	INA	INA	INA	ACT	INA
CHEMBL486495	O=C(c1ccc(o1)c1ccc(cc1)C(C)(C)C)N1CCN(CC1)C1CCCCC1	INA	INA	INA	INA	INA	INA	INA	INA	INA	INA	INA	INA	INA	ACT	INA
CHEMBL3612810	COc1cc(ncc1C#N)C(CN1CCN(CC1)CC(c1ccc2c(c1C)COC2=O)O)O	INA	INA	INA	INA	INA	INA	INA	INA	INA	INA	INA	INA	INA	INA	INA
CHEMBL3085866	Nc1nc2c(s1)CC(CC2)NC(=O)c1cc2c([nH]1)cccc2	INA	INA	INA	INA	INA	INA	INA	INA	INA	INA	INA	INA	INA	INA	INA
CHEMBL4068937	O=c1oc2c(n1C(c1cccc3c1CNCC3)C)ccc(c2)S(=O)(=O)Nc1ncns1	INA	INA	INA	INA	INA	INA	INA	INA	INA	INA	INA	INA	INA	ACT	INA
CHEMBL4288615	O=C(c1ccc(c(c1)F)S(=O)(=O)Nc1cncnc1)NCc1ccc(c(c1)Cl)OC(F)(F)F	INA	INA	INA	INA	INA	INA	INA	INA	INA	INA	INA	INA	INA	INA	INA
CHEMBL4294273	Fc1cc(ccc1S(=O)(=O)Nc1nccs1)S(=O)(=O)N1CCCC1CNc1ncnc2c1cc[nH]2	INA	INA	INA	INA	INA	INA	INA	INA	INA	INA	INA	INA	INA	INA	INA
CHEMBL4278251	Clc1ccc(cc1Cl)Cc1nnc([nH]1)c1ccc(cc1)S(=O)(=O)Nc1nccs1	INA	INA	INA	INA	INA	INA	INA	INA	INA	INA	INA	INA	INA	ACT	INA
CHEMBL4287054	Fc1cc(ccc1S(=O)(=O)Nc1nccs1)S(=O)(=O)N1CCCCC1c1n[nH]c(c1)c1ccccc1	INA	INA	INA	INA	INA	INA	INA	INA	INA	INA	INA	INA	INA	ACT	INA
CHEMBL236338	CCCCCCc1ccc(cc1)OC(=O)C#C	INA	ACT	INA	INA	INA	INA	INA	INA	INA	INA	INA	INA	INA	INA	INA
CHEMBL538150	CCCCCCOc1ccc2c(c1)ccc(c2)C(=O)CCN(C)C	INA	INA	INA	INA	INA	INA	INA	INA	INA	INA	INA	INA	INA	INA	INA
CHEMBL1276308	CC#CC1(O)CCC2C1(C)CC(c1ccc(cc1)N(C)C)C1=C3CCC(=O)C=C3CCC21	INA	INA	INA	INA	INA	INA	INA	INA	INA	INA	INA	INA	INA	INA	INA
CHEMBL560311	CCCCCCOc1ccc(c(c1Cl)Cl)C(=O)CCN(C)C	ACT	ACT	INA	INA	INA	INA	INA	INA	INA	INA	INA	INA	INA	INA	INA
CHEMBL486358	Clc1cc(cc(c1Oc1ccc(c(c1)C(C)C)O)Cl)CP(=O)(O)O	ACT	ACT	INA	INA	INA	INA	INA	INA	INA	INA	INA	INA	INA	INA	INA
CHEMBL3397340	OC(=O)COc1cc(C)c2c(c1)c(C)cn2Cc1ccc(c(c1)C(C)C)O	ACT	ACT	INA	INA	INA	INA	INA	INA	INA	INA	INA	INA	INA	INA	INA
CHEMBL237820	CCCCCCCc1ccc(cc1)C(=O)C(=CC)C	INA	INA	INA	INA	INA	INA	INA	INA	INA	INA	INA	INA	INA	INA	INA
CHEMBL217298	OC(=O)CCc1ccccc1OCC1C(Br)CCCC1Br	ACT	ACT	INA	INA	INA	INA	INA	INA	INA	INA	INA	INA	INA	INA	INA
CHEMBL2349039	O=C(N1Cc2c(C1)cccc2)CN(C(=O)c1ccc(c(c1)[N+](=O)[O-])S(=O)(=O)C)C	INA	INA	INA	INA	INA	INA	INA	INA	INA	INA	INA	INA	INA	INA	INA
CHEMBL2348887	CCCN(c1ccccc1)C(=O)CCNC(=O)c1ccc(c(c1)[N+](=O)[O-])S(=O)(=O)C	INA	INA	INA	INA	INA	INA	INA	INA	INA	INA	INA	INA	INA	INA	INA
CHEMBL2312270	O=C(Nc1cc(C)c(c2c1CCC2)Oc1ccc(c(c1)CCc1ccccc1Cl)O)CC(=O)O	ACT	ACT	INA	INA	INA	INA	INA	INA	INA	INA	INA	INA	INA	INA	INA
CHEMBL252717	OC(=O)CCc1cc(Br)c(c(c1)Br)OC1CCCCC1	ACT	ACT	INA	INA	INA	INA	INA	INA	INA	INA	INA	INA	INA	INA	INA
CHEMBL2312276	O=C(Nc1cc(C)c(c2c1CCC2)Oc1ccc(cc1)O)CC(=O)O	INA	ACT	INA	INA	INA	INA	INA	INA	INA	INA	INA	INA	INA	INA	INA
CHEMBL3397338	OC(=O)COc1cc(C)c2c(c1)cc(n2Cc1ccc(c(c1)C(C)C)O)C	ACT	ACT	INA	INA	INA	INA	INA	INA	INA	INA	INA	INA	INA	INA	INA
CHEMBL2312277	CCc1cc(ccc1O)Oc1c(C)cc(c2c1CCC2)NC(=O)CC(=O)O	ACT	ACT	INA	INA	INA	INA	INA	INA	INA	INA	INA	INA	INA	INA	INA
CHEMBL2312267	O=C(Nc1cc(C)c(c2c1CCC2)Oc1ccc(c(c1)CCCc1ccccc1)O)CC(=O)O	ACT	ACT	INA	INA	INA	INA	INA	INA	INA	INA	INA	INA	INA	INA	INA
CHEMBL550845	CCCCCCOc1cc(Cl)c(cc1Cl)C(=O)CCN(C)C	ACT	ACT	INA	INA	INA	INA	INA	INA	INA	INA	INA	INA	INA	INA	INA
CHEMBL457528	Ic1cc(OCP(=O)(O)O)cc(c1Oc1ccc(c(c1)C(C)C)O)I	ACT	ACT	INA	INA	INA	INA	INA	INA	INA	INA	INA	INA	INA	INA	INA
CHEMBL97187	COc1ccc(c(c1)OC)C(c1c(C)cc(cc1C)OCC(=O)O)c1ccc(c(c1)C(C)C)O	ACT	ACT	INA	INA	INA	INA	INA	INA	INA	INA	INA	INA	INA	INA	INA
CHEMBL3397345	OC(=O)COc1ccc2c(c1)c(C)cn2Cc1ccc(c(c1)CC1CCCCC1)O	ACT	ACT	INA	INA	INA	INA	INA	INA	INA	INA	INA	INA	INA	INA	INA
CHEMBL414318	C#CC1(O)CCC2C1(C)CC(c1ccc(cc1)N(CCOC1CCC3(C(C1)CC(C1C3CC(O)C3(C1CCC3C(CCC(=O)NCC(=O)O)C)C)O)C)C)C1=C3CCC(=O)C=C3CCC21	INA	INA	INA	INA	INA	INA	INA	INA	INA	INA	INA	INA	INA	INA	INA
CHEMBL394913	CCCC(=O)Nc1cccc2c1CCCC2	INA	INA	INA	INA	INA	INA	INA	INA	INA	INA	INA	INA	INA	INA	INA
CHEMBL633	CCCCc1oc2c(c1C(=O)c1cc(I)c(c(c1)I)OCCN(CC)CC)cccc2	ACT	ACT	INA	INA	INA	INA	INA	INA	INA	INA	INA	INA	INA	INA	INA
CHEMBL235113	CCCCCc1ccc(cc1)C(=O)C=C	INA	INA	INA	INA	INA	INA	INA	INA	INA	INA	INA	INA	INA	INA	INA
CHEMBL2346688	CN1CCN(CC1)C(=O)C1CCN(CC1)C(=O)c1ccc(c(c1)[N+](=O)[O-])S(=O)(=O)C	INA	INA	INA	INA	INA	INA	INA	INA	INA	INA	INA	INA	INA	INA	INA
CHEMBL2349044	CN(C(=O)C1CCN(CC1)C(=O)c1ccc(c(c1)[N+](=O)[O-])S(=O)(=O)C)Cc1ccccc1	INA	INA	INA	INA	INA	INA	INA	INA	INA	INA	INA	INA	INA	INA	INA
CHEMBL2070093	CC1Cc2c(N1C(=O)c1sc(nc1C(F)(F)F)c1ccc(c(c1)[N+](=O)[O-])S(=O)(=O)C)cccc2	ACT	ACT	INA	INA	INA	INA	INA	INA	INA	INA	INA	INA	INA	INA	INA
CHEMBL2348923	CC1Cc2c(N1C(=O)CCCNC(=O)c1ccc(c(c1)[N+](=O)[O-])S(=O)(=O)C)cccc2	INA	INA	INA	INA	INA	INA	INA	INA	INA	INA	INA	INA	INA	INA	INA
CHEMBL3397339	OC(=O)COc1cc(Cl)c2c(c1)cc(n2Cc1ccc(c(c1)C(C)C)O)C	ACT	INA	INA	INA	INA	INA	INA	INA	INA	INA	INA	INA	INA	INA	INA
CHEMBL2348868	O=C(N(c1ccccc1)C)CNC(=O)c1ccc(c(c1)[N+](=O)[O-])S(=O)(=O)C	ACT	ACT	INA	INA	INA	INA	INA	INA	INA	INA	INA	INA	INA	INA	INA
CHEMBL2348905	O=C(NC12CC3CC(C2)CC(C1)C3)CCCNC(=O)c1ccc(c(c1)[N+](=O)[O-])S(=O)(=O)C	INA	INA	INA	INA	INA	INA	INA	INA	INA	INA	INA	INA	INA	INA	INA
CHEMBL2348890	Fc1cccc(c1)CN(C(=O)CCNC(=O)c1ccc(c(c1)[N+](=O)[O-])S(=O)(=O)C)C	INA	INA	INA	INA	INA	INA	INA	INA	INA	INA	INA	INA	INA	INA	INA
CHEMBL293613	OC(=O)Cn1c2cc(n3ccc(c3)C(=O)O)c(cc2[nH]c(=O)c1=O)[N+](=O)[O-]	INA	INA	INA	INA	INA	INA	ACT	ACT	INA	INA	INA	INA	INA	INA	INA
CHEMBL82375	CCOC(=O)c1cccc(c1)NC(=O)NCc1ccn(c1)c1cc2c(cc1C(F)(F)F)[nH]c(=O)c(=O)n2CC(=O)O	INA	INA	INA	INA	INA	INA	ACT	ACT	INA	INA	INA	INA	INA	INA	INA
CHEMBL3894901	[N-]=[N+]=Nc1ccc(cc1)CC1CCN(CC1)CCC(=O)N1CCSc2c(C1)cc(OC)cc2	INA	INA	INA	ACT	INA	INA	INA	INA	INA	INA	INA	INA	INA	INA	INA
CHEMBL505907	ON=C1Cc2cc(Br)c(c(c2)Br)Oc2cc(CC(=NO)C(=O)NCCc3cc(c(Oc4cc(CCNC1=O)cc(Br)c4O)c(Br)c3)Br)cc(c2O)Br	INA	INA	INA	ACT	INA	INA	INA	INA	INA	INA	INA	INA	INA	INA	INA
CHEMBL3928727	C=CC(=O)N1CCSc2c(C1)cc(OC)cc2	INA	INA	INA	ACT	INA	INA	INA	INA	INA	INA	INA	INA	INA	INA	INA
CHEMBL3951388	COc1ccc2c(c1)CN(CCS2)C(=O)CCN1CCC(CC1)Cc1ccc(cc1N)N	INA	INA	INA	ACT	INA	INA	INA	INA	INA	INA	INA	INA	INA	INA	INA
CHEMBL2104951	COc1ccc2c(c1)CN(CCS2)C(=O)C(=O)O	INA	INA	INA	ACT	INA	INA	INA	INA	INA	INA	INA	INA	INA	INA	INA
CHEMBL168559	CC(=O)Nc1ccnc(c1)N1CCc2c(C1)cccc2	INA	INA	INA	INA	INA	ACT	INA	INA	INA	INA	INA	INA	INA	INA	INA
CHEMBL40623	O=Nc1c(O)nc2c(c1O)cc(c(c2)Cl)Cl	INA	INA	INA	INA	INA	ACT	INA	INA	INA	INA	INA	INA	INA	INA	INA
CHEMBL183142	Clc1ccc(cc1)OC1CCN(CC1)C(=O)C(=O)Nc1ccc2c(c1)nc([nH]2)O	INA	INA	INA	INA	INA	ACT	INA	INA	INA	INA	INA	INA	INA	INA	INA
CHEMBL44260	CCc1cc2nc(O)c(nc2cc1CC)O	INA	INA	INA	INA	INA	ACT	INA	INA	INA	INA	INA	INA	INA	INA	INA
CHEMBL168925	CCOC(=O)Nc1ccnc(c1)N1CCc2c(C1)cccc2	INA	INA	INA	INA	INA	ACT	INA	INA	INA	INA	INA	INA	INA	INA	INA
CHEMBL168262	c1ccc(nc1)N1CCc2c(C1)cccc2	INA	INA	INA	INA	INA	ACT	INA	INA	INA	INA	INA	INA	INA	INA	INA
CHEMBL69219	O=C(Cc1ccc(cc1)O)CN1CCC(CC1)Cc1ccccc1	INA	INA	INA	INA	INA	ACT	INA	INA	INA	INA	INA	INA	INA	INA	INA
CHEMBL289832	Oc1nc2c(nc1O)cc(c(c2[N+](=O)[O-])Cl)Cl	INA	INA	INA	INA	INA	ACT	INA	INA	INA	INA	INA	INA	INA	INA	INA
CHEMBL12301	Oc1nc2cccc(c2nc1O)C(P(=O)(O)O)NC1CCc2c1cccc2	INA	INA	INA	INA	INA	ACT	INA	INA	INA	INA	INA	INA	INA	INA	INA
CHEMBL554415	Fc1ccc(cc1)C1=COC2(C1=O)CCN(CC2)Cc1ccccc1	INA	INA	INA	INA	INA	INA	INA	INA	INA	INA	INA	INA	INA	INA	INA
CHEMBL43910	Oc1cc2nc(O)c(nc2cc1O)O	INA	INA	INA	INA	INA	INA	INA	INA	INA	INA	INA	INA	INA	INA	INA
CHEMBL43122	CCCCOc1c(F)cc2c(c1[N+](=O)[O-])nc(c(n2)O)O	INA	INA	INA	INA	INA	ACT	INA	INA	INA	INA	INA	INA	INA	INA	INA
CHEMBL354482	OCc1cc(N)cc(n1)N1CCc2c(C1)cccc2	INA	INA	INA	INA	INA	ACT	INA	INA	INA	INA	INA	INA	INA	INA	INA
CHEMBL168273	Cc1cc(N)nc(c1)N1CCc2c(C1)cccc2	INA	INA	INA	INA	INA	ACT	INA	INA	INA	INA	INA	INA	INA	INA	INA
CHEMBL79509	N=C(Nc1cccc2c1cccc2)Nc1cccc2c1cccc2	INA	INA	INA	INA	INA	ACT	INA	INA	INA	INA	INA	INA	INA	INA	INA
CHEMBL79165	N=C(Nc1ccc(cc1C)N)Nc1ccc(cc1C)N	INA	INA	INA	INA	INA	INA	INA	INA	INA	INA	INA	INA	INA	INA	INA
CHEMBL363722	Fc1ccc(cc1)CC1CCN(CC1)C(=O)C(=O)Nc1ccc2c(c1)nc([nH]2)O	INA	INA	INA	INA	INA	ACT	INA	INA	INA	INA	INA	INA	INA	INA	INA
CHEMBL3138292	Oc1ccc(cc1)C#CC1(O)CCC2(C(C1)CCC1C2CCC2(C1CCC2C(=O)C)C)C	INA	INA	INA	INA	INA	INA	INA	INA	INA	INA	INA	INA	INA	INA	INA
CHEMBL471551	CCCCC(=O)c1c[nH]c2c(c1=O)cc(cc2)CC	INA	INA	INA	INA	ACT	INA	INA	INA	INA	INA	INA	INA	INA	INA	INA
CHEMBL6655	Brc1ccc2c(c1)C(=O)N(C)Cc1n2cnc1C(=O)OC(C)(C)C	INA	INA	INA	INA	ACT	INA	INA	INA	INA	INA	INA	INA	INA	INA	INA
CHEMBL488285	CCCCC(=O)c1c[nH]c2c(c1=O)cc(cc2)CCCc1ccccc1	INA	INA	INA	INA	ACT	INA	INA	INA	INA	INA	INA	INA	INA	INA	INA
CHEMBL63354	Oc1ccc(cc1)c1cc(=O)c2c(o1)c(c(cc2O)O)c1cc(ccc1O)c1cc(=O)c2c(o1)cc(cc2O)O	INA	INA	INA	INA	ACT	INA	INA	INA	INA	INA	INA	INA	INA	INA	INA
CHEMBL608389	COc1ccc(cc1)C1Oc2ccccc2CC1OC(=O)C	INA	INA	INA	INA	INA	INA	INA	INA	INA	INA	INA	INA	INA	INA	INA
CHEMBL48403	Clc1ccc2c(c1)N(Cc1n2cnc1c1noc(n1)C1CC1)C(=O)N1CCOCC1	INA	INA	INA	INA	ACT	INA	INA	INA	INA	INA	INA	INA	INA	INA	INA
CHEMBL111762	CCc1cccc(c1Br)CC	INA	INA	INA	INA	INA	INA	INA	INA	INA	INA	INA	INA	INA	INA	INA
CHEMBL16901	C=CCc1ccc(c(c1)c1ccc(c(c1)CC=C)O)O	INA	INA	INA	INA	INA	INA	INA	INA	INA	INA	INA	INA	INA	INA	INA
CHEMBL487686	CCCCC(=O)c1c[nH]c2c(c1=O)cc(cc2)Cc1cccnc1	INA	INA	INA	INA	ACT	INA	INA	INA	INA	INA	INA	INA	INA	INA	INA
CHEMBL2348446	[O-][n+]1nc2c(C)cnn2c2c1ccc(c2)OCc1ccncc1	INA	INA	INA	INA	ACT	INA	INA	INA	INA	INA	INA	INA	INA	INA	INA
CHEMBL3289482	CC(N(C(=O)c1cccc(c1)c1ccc2c(c1)OCO2)C(C)C)C	INA	INA	INA	INA	INA	INA	INA	INA	INA	INA	INA	INA	INA	INA	INA
CHEMBL4084134	COCC1(O)CCC2C(C1)CCC1C2CCC2(C1CCC2C(=O)Cn1ncc(c1)C#N)C	INA	INA	INA	INA	INA	INA	INA	INA	INA	INA	INA	INA	INA	INA	INA
CHEMBL3289196	CCCCN(C(=O)C=CC=Cc1ccc2c(c1)OCO2)CCCC	INA	INA	INA	INA	INA	INA	INA	INA	INA	INA	INA	INA	INA	INA	INA
CHEMBL3971200	Fc1ccc(cc1)c1nc2n(c1CC(=O)N(C)C)cc(cc2)C	INA	INA	INA	INA	ACT	INA	INA	INA	INA	INA	INA	INA	INA	INA	INA
CHEMBL4091891	O=C(C1CCC2C1(C)CCC1C2CCC2C1CCC(C2)(C)O)Cn1ncc(c1)[N+](=O)[O-]	INA	INA	INA	INA	ACT	INA	INA	INA	INA	INA	INA	INA	INA	INA	INA
CHEMBL12653	NCc1ccn(c1)c1cc2nc(O)c(nc2cc1C(F)(F)F)O	INA	INA	INA	INA	INA	INA	ACT	INA	INA	INA	INA	INA	INA	INA	INA
CHEMBL276205	NCc1ccn(c1)c1cc2nc(O)c(nc2cc1[N+](=O)[O-])O	INA	INA	INA	INA	INA	INA	ACT	INA	INA	INA	INA	INA	INA	INA	INA
CHEMBL12841	O=Cc1ccn(c1)c1cc2nc(O)c(nc2cc1C(F)(F)F)O	INA	INA	INA	INA	INA	INA	ACT	INA	INA	INA	INA	INA	INA	INA	INA
CHEMBL12776	OC(=O)Cn1c2cc(n3ccc(c3)C=NOCc3ccccc3)c(cc2[nH]c(=O)c1=O)C(F)(F)F	INA	INA	INA	INA	INA	INA	ACT	INA	INA	INA	INA	INA	INA	INA	INA
CHEMBL293206	CN1CCc2c(C1)c1nc(O)c(nc1cc2[N+](=O)[O-])O	INA	INA	INA	INA	INA	INA	ACT	INA	INA	INA	INA	INA	INA	INA	INA
CHEMBL273480	O=C(c1cccn1c1cc2nc(O)c(nc2cc1C(F)(F)F)O)NCc1ccccc1	INA	INA	INA	INA	INA	INA	INA	INA	INA	INA	INA	INA	INA	INA	INA
CHEMBL122054	CC(N1CCc2c(C1)c1nc(O)c(nc1cc2[N+](=O)[O-])O)C	INA	INA	INA	INA	INA	INA	ACT	INA	INA	INA	INA	INA	INA	INA	INA
CHEMBL13176	OC(=O)c1cccn1c1cc2nc(O)c(nc2cc1C(F)(F)F)O	INA	INA	INA	INA	INA	INA	INA	INA	INA	INA	INA	INA	INA	INA	INA
CHEMBL305534	OC(=O)CCn1c2cc(n3cccc3)c(cc2[nH]c(=O)c1=O)[N+](=O)[O-]	INA	INA	INA	INA	INA	INA	INA	ACT	INA	INA	INA	INA	INA	INA	INA
CHEMBL3950462	COc1ccc(cc1)COC(=O)C1=C(C)NC(=O)NC1c1cscc1	INA	INA	INA	INA	INA	INA	INA	INA	INA	INA	INA	INA	INA	INA	ACT
CHEMBL3897972	COc1ccc(cc1)COC(=O)C1=C(NC(=O)NC1c1ccccc1)Cc1ccccc1	INA	INA	INA	INA	INA	INA	INA	INA	INA	INA	INA	INA	INA	INA	ACT
CHEMBL571813	Ic1ccc(cc1)N=C1C(=O)Nc2c1cc(Br)cc2	INA	INA	INA	INA	INA	INA	INA	INA	INA	INA	INA	INA	INA	INA	INA
CHEMBL240807	COc1cc(CCl)ccc1Oc1ccc(cc1Cl)Cl	INA	INA	ACT	INA	INA	INA	INA	INA	INA	INA	INA	INA	INA	INA	INA
CHEMBL1213659	O=C(c1cccc(c1)C=Cc1cc(Br)c(c(c1)Br)O)Sc1ccccc1	INA	INA	ACT	INA	INA	INA	INA	INA	INA	INA	INA	INA	INA	INA	INA
CHEMBL1406180	SC(=NCCc1c(C=C2C(=O)N(C)C(=O)N(C2=O)C)[nH]c2c1cccc2)NC1CC1	INA	INA	INA	INA	INA	INA	INA	INA	INA	INA	INA	INA	INA	INA	INA
CHEMBL3899454	Oc1c(C)cc(cc1C)C#Cc1ccc2c(n1)cccc2	INA	INA	ACT	INA	INA	INA	INA	INA	INA	INA	INA	INA	INA	INA	INA
CHEMBL3695462	N#CC1(C#N)C2C(Oc3c1c1ccccc1[nH]3)c1c(C2=O)cccc1	INA	INA	ACT	INA	INA	INA	INA	INA	INA	INA	INA	INA	INA	INA	INA
CHEMBL602722	CCOC(=O)Nc1sc(c(n1)c1ccccc1)C(=O)c1ccc(cc1)Cl	INA	INA	INA	INA	INA	INA	INA	INA	INA	INA	INA	INA	INA	INA	INA
CHEMBL4069407	Oc1ccc(c(c1)Cl)C=Cc1cccc(c1)C(=O)O	INA	INA	ACT	INA	INA	INA	INA	INA	INA	INA	INA	INA	INA	INA	INA
CHEMBL3695471	CSc1nsc2=NC(=O)C(=Cc3cccc4c3cccc4)C(=N)n12	INA	INA	ACT	INA	INA	INA	INA	INA	INA	INA	INA	INA	INA	INA	INA
CHEMBL410355	Cc1csc(n1)c1cccnc1	INA	INA	INA	INA	INA	INA	INA	INA	INA	INA	INA	INA	ACT	INA	INA
CHEMBL2018922	COc1ccc2c(c1)nc([nH]2)SCc1ccc(cc1)C(=O)O	INA	INA	INA	INA	INA	INA	INA	INA	INA	INA	INA	INA	INA	INA	INA
CHEMBL4094462	CCCCCc1ccc(cc1)NC(=O)COc1cc(C)nc2c1cc(OC)cc2	INA	INA	INA	INA	INA	INA	INA	INA	INA	INA	INA	INA	INA	INA	INA
CHEMBL2018924	COc1ccc2c(c1)nc([nH]2)SCc1ccc2c(n1)cccc2	INA	INA	INA	INA	INA	INA	INA	INA	INA	INA	INA	INA	INA	INA	INA
CHEMBL1095671	CCCCCCCC(CC(=O)CCc1ccc(c(c1)OC)O)O	INA	INA	INA	INA	INA	INA	INA	INA	INA	INA	INA	INA	INA	INA	INA
CHEMBL2018903	CCCCSc1nc2c([nH]1)ccc(c2)OC	INA	INA	INA	INA	INA	INA	INA	INA	INA	INA	INA	INA	INA	INA	INA
CHEMBL348475	COc1cc(C(=O)Nc2ccc(cc2)CCN2CCc3c(C2)cc(c(c3)OC)OC)c(cc1OC)NC(=O)c1cnc2c(c1)cccc2	INA	INA	INA	INA	INA	INA	INA	INA	INA	INA	INA	INA	INA	INA	INA
CHEMBL961	CCN(C(=S)S)CC	INA	INA	INA	INA	INA	INA	INA	INA	INA	INA	INA	INA	ACT	INA	INA
CHEMBL3764324	CC(OC(=O)Nc1ccc2c(c1)N(C(=O)COC1CCC1)c1ccccc1CC2)C	INA	INA	INA	INA	INA	INA	INA	INA	INA	ACT	INA	INA	INA	INA	INA
CHEMBL3764311	CCOC(=O)Nc1ccc2c(c1)N(C(=O)CN(C(C)C)C(C)C)c1ccccc1CC2	INA	INA	INA	INA	INA	INA	INA	INA	INA	ACT	INA	INA	INA	INA	INA
CHEMBL3764049	CCCN(CC(=O)N1c2cc(ccc2CCc2c1cccc2)NC(=O)OCC)CCC	INA	INA	INA	INA	INA	INA	INA	INA	INA	ACT	INA	INA	INA	INA	INA
CHEMBL378692	CCCC(CCC)CCCC(C1CCC(O1)C1CCC(O1)C(CCCC(CCC)CCC)O)O	INA	INA	INA	INA	INA	INA	INA	INA	INA	INA	INA	ACT	INA	INA	INA
CHEMBL160640	CCCCCCCCCCC(C1CCC(O1)C1CCC(O1)C(CCCCCCCCCCCCC1C(=O)OC(C1O)C)O)O	INA	INA	INA	INA	INA	INA	INA	INA	INA	INA	INA	ACT	INA	INA	INA
CHEMBL142276	CCCCCCCCCCC(=O)C1CCC(O1)C1CCC(O1)C(CCCCCCCCCCC(=O)CC1=CC(OC1=O)C)O	INA	INA	INA	INA	INA	INA	INA	INA	INA	INA	INA	ACT	INA	INA	INA
CHEMBL159443	CCCCCCCCCCC(C1CCC(O1)C1CCC(O1)C(CCCCCCCCCCC1CC(C(=O)O1)CC(O)C)O)O	INA	INA	INA	INA	INA	INA	INA	INA	INA	INA	INA	ACT	INA	INA	INA
CHEMBL270644	CCCc1c(CCC(CCCC(C)C)C)[nH]c(=O)c(c1O)C	INA	INA	INA	INA	INA	INA	INA	INA	INA	INA	INA	ACT	INA	INA	INA
CHEMBL3392399	O=C(NC1C2CC3CC1CC(C2)C3)COC(=O)c1cnc(nc1)S(=O)(=O)C	INA	ACT	INA	INA	INA	INA	INA	INA	INA	INA	INA	INA	INA	INA	INA
CHEMBL1084441	Oc1ccc(cc1)NCc1ccccc1OCc1ccccc1F	INA	INA	INA	INA	INA	INA	INA	INA	INA	INA	INA	INA	INA	INA	INA
CHEMBL1365566	COc1cccc(c1)NC(=O)C1CCN(CC1)c1cc(C)nc2n1nc(c2c1ccc(cc1)Cl)C	INA	INA	INA	INA	INA	INA	INA	INA	INA	INA	INA	INA	INA	INA	INA
CHEMBL1522999	CCOc1c(OCC)cc(cc1OCC)C(=O)Nc1ccc(c(c1)OC)NC(=O)c1cc2c(o1)cccc2	INA	INA	INA	INA	INA	INA	INA	INA	INA	INA	INA	INA	INA	INA	INA
CHEMBL1417934	O=C(c1cc(cn1C)S(=O)(=O)N1CCCC1)Nc1ccc(cc1)C(F)(F)F	INA	INA	INA	INA	INA	INA	INA	INA	INA	INA	INA	INA	INA	INA	INA
CHEMBL1438186	CC(CN(S(=O)(=O)c1nnc(s1)NC(=O)C1CCCCC1)c1ccccc1)C	INA	ACT	INA	INA	INA	INA	INA	INA	INA	INA	INA	INA	INA	INA	INA
CHEMBL550905	CCCCCCOc1cc(Cl)c(c(c1)Cl)C(=O)CCN1CCOCC1	INA	ACT	INA	INA	INA	INA	INA	INA	INA	INA	INA	INA	INA	INA	INA
CHEMBL376503	OC(=O)c1ccccc1c1c2cc(Br)c(c(c2oc2c1cc(Br)c(=O)c2Br)Br)O	INA	INA	INA	INA	INA	INA	INA	INA	INA	INA	INA	INA	INA	INA	INA
CHEMBL1467803	FC(Oc1ccc(cc1)NC(=NNC(=O)c1cc2c(s1)CCCC2)S)F	INA	INA	INA	INA	INA	INA	INA	INA	INA	INA	INA	INA	INA	INA	INA
CHEMBL1494437	COc1cc(ccc1OC)c1nc2cc(nn2c(c1)C(F)(F)F)C(=O)Nc1cccc(c1Cl)Cl	INA	ACT	INA	INA	INA	INA	INA	INA	INA	INA	INA	INA	INA	INA	INA
CHEMBL1387110	O=C(c1sc2c(c1N)ccc(n2)c1cccs1)Nc1nc2c(s1)cccc2	INA	INA	INA	INA	INA	INA	INA	INA	INA	INA	INA	INA	INA	INA	INA
CHEMBL1502002	CCOC(=O)C1CCCN(C1)c1ccc(c2c1non2)[N+](=O)[O-]	INA	INA	INA	INA	INA	INA	INA	INA	INA	INA	INA	INA	INA	INA	INA
CHEMBL1358727	COc1cc(ccc1OC(=O)c1cccc(c1)Cl)c1cc(=O)c2c(c(c1)OC)c(oc2C)C	INA	INA	INA	INA	INA	INA	INA	INA	INA	INA	INA	INA	INA	INA	INA
CHEMBL559522	CCCCCCSc1ccc(c(c1Cl)Cl)C(=O)CCN1CCOCC1	INA	ACT	INA	INA	INA	INA	INA	INA	INA	INA	INA	INA	INA	INA	INA
CHEMBL1315577	COc1cc(Cl)c(c(c1)OC)NC(=O)c1[nH]cc(c1)S(=O)(=O)N1CCCCC1	INA	INA	INA	INA	INA	INA	INA	INA	INA	INA	INA	INA	INA	INA	INA
CHEMBL1314924	OCC1OC(Oc2cccc3c2C(=O)c2c(C3C3c4cc(cc(c4C(=O)c4c3cccc4OC3OC(CO)C(C(C3O)O)O)O)C(=O)O)cc(cc2O)C(=O)O)C(C(C1O)O)O	INA	INA	INA	INA	INA	INA	INA	INA	INA	INA	INA	INA	INA	INA	INA
CHEMBL1394733	CCOc1cc(CCNC(=O)c2nc(n3c2CCCCC3)c2cccc(c2)F)ccc1OCC	INA	INA	INA	INA	INA	INA	INA	INA	INA	INA	INA	INA	INA	INA	INA
CHEMBL1563960	CCCCc1cc(=O)oc2c1c1occ(c1c(c2)C)C(C)(C)C	INA	INA	INA	INA	INA	INA	INA	INA	INA	INA	INA	INA	INA	INA	INA
CHEMBL1423692	O=C(N(c1ccccn1)C1CCCCC1)COc1ccc(cc1)C(C)C	INA	ACT	INA	INA	INA	INA	INA	INA	INA	INA	INA	INA	INA	INA	INA
CHEMBL1432627	O=C1NC(=O)N(C(=O)C1=Cc1ccc(o1)Sc1nc2c([nH]1)cccc2)c1ccccc1F	INA	INA	INA	INA	INA	INA	INA	INA	INA	INA	INA	INA	INA	INA	INA
CHEMBL1473998	O=C(C(N1Cc2c(C1=O)cccc2)CCS(=O)(=O)C)Nc1cccc(c1)C(F)(F)F	INA	INA	INA	INA	INA	INA	INA	INA	INA	INA	INA	INA	INA	INA	INA
CHEMBL1455520	COc1ccc(cc1)S(=O)(=O)Cc1ccc(o1)C(=O)NC1CCCCC1	INA	ACT	INA	INA	INA	INA	INA	INA	INA	INA	INA	INA	INA	INA	INA
CHEMBL1482247	O=C(Nc1nnc(s1)S(=O)(=O)Nc1ccccc1)COc1ccccc1	INA	ACT	INA	INA	INA	INA	INA	INA	INA	INA	INA	INA	INA	INA	INA
CHEMBL1370478	CCOC(=O)c1ccc(cc1)NC(=O)CCn1c(=O)oc2c1cccc2	INA	INA	INA	INA	INA	INA	INA	INA	INA	INA	INA	INA	INA	INA	INA
CHEMBL1552273	COC(=O)c1ccc(cc1)NS(=O)(=O)c1ccc2c(c1)c1CCCCc1[nH]2	INA	INA	INA	INA	INA	INA	INA	INA	INA	INA	INA	INA	INA	INA	INA
CHEMBL1551712	COC(=O)c1ccc(cc1)NC(=O)N1CCC(CC1)CN1CCc2c(C1)cccc2	INA	INA	INA	INA	INA	INA	INA	INA	INA	INA	INA	INA	INA	INA	INA
CHEMBL1455927	O=C(C(=O)NCC(N1CCc2c1cccc2)c1cccnc1)Nc1ccccc1F	INA	ACT	INA	INA	INA	INA	INA	INA	INA	INA	INA	INA	INA	INA	INA
CHEMBL1566927	CCOc1ccc(cc1)C1=Cc2cc(OC)c(cc2C(=C(Cl)Cl)O1)OC	INA	INA	INA	INA	INA	INA	INA	INA	INA	INA	INA	INA	INA	INA	INA
CHEMBL1309987	CN(C1OC2=C(C=C1C)C(=O)c1c3c2cccc3ccc1)C	INA	INA	INA	INA	INA	INA	INA	INA	INA	INA	INA	INA	INA	INA	INA
CHEMBL240773	CCCN1CCCC2C1Cc1cn[nH]c1C2	INA	INA	INA	INA	INA	INA	INA	INA	INA	INA	INA	INA	INA	INA	INA
CHEMBL1430289	COc1ccc2c(c1)[n+](CC)c(s2)C=C(C=c1sc2c(n1CCCS(=O)(=O)O)cc(cc2)OC)CC	INA	INA	INA	INA	INA	INA	INA	INA	INA	INA	INA	INA	INA	INA	INA
CHEMBL1606640	COc1c(cccc1OC)CNC(=O)c1ccc2c(c1)N(Cc1ccc(cc1)C(F)(F)F)C(=O)c1c(S2)cccc1	INA	INA	INA	INA	INA	INA	INA	INA	INA	INA	INA	INA	INA	INA	INA
CHEMBL1415289	Cc1cccc(c1)N1C(=O)NC(=O)C(=Cc2cnc(nc2)c2ccccc2)C1=O	INA	ACT	INA	INA	INA	INA	INA	INA	INA	INA	INA	INA	INA	INA	INA
CHEMBL1315598	CCC(=O)N1CCc2c1c(cc(c2)Br)S(=O)(=O)N1CCCC(C1)C(=O)N(c1ccc(cc1)Br)C	INA	INA	INA	INA	INA	INA	INA	INA	INA	INA	INA	INA	INA	INA	INA
CHEMBL1355836	CCCCn1cc(c(=O)c2c1cc(N1CCCC(C1)C)c(c2)F)S(=O)(=O)c1ccc(cc1)CC	INA	INA	INA	INA	INA	INA	INA	INA	INA	INA	INA	INA	INA	INA	INA
CHEMBL1592703	O=C(c1sc2c(c1C)c(=O)[nH]c(n2)c1cc2ccccc2oc1=O)Nc1ccccc1	INA	INA	INA	INA	INA	INA	INA	INA	INA	INA	INA	INA	INA	INA	INA
CHEMBL1551915	CC(=O)C1C2C3COC(O3)C(=O)C2C2N1c1ccccc1C=C2	INA	INA	INA	INA	INA	INA	INA	INA	INA	INA	INA	INA	INA	INA	INA
CHEMBL1311146	CC(CC(=O)NC(=S)Nc1ccc(cn1)Cl)C	INA	ACT	INA	INA	INA	INA	INA	INA	INA	INA	INA	INA	INA	INA	INA
CHEMBL1406572	CCOC(=O)c1cn(CC)c2c(c1=O)cc(cc2)S(=O)(=O)N1CC(C)CC(C1)C	INA	INA	INA	INA	INA	INA	INA	INA	INA	INA	INA	INA	INA	INA	INA
CHEMBL1315397	Cc1cccc(c1)C(=O)n1nc(nc1NCc1ccccc1)c1cccnc1	INA	ACT	INA	INA	INA	INA	INA	INA	INA	INA	INA	INA	INA	INA	INA
CHEMBL1355128	Cc1ccc2c(c1)c(=O)cc(o2)C(=O)Nc1ccc(cc1)S(=O)(=O)N(c1ccccc1)C	INA	INA	INA	INA	INA	INA	INA	INA	INA	INA	INA	INA	INA	INA	INA
CHEMBL1314701	CCOc1ccc(cc1)NCc1cccn1c1nnc(s1)N1CCC(CC1)C(=O)NCCc1ccc(c(c1)OC)OC	INA	INA	INA	INA	INA	INA	INA	INA	INA	INA	INA	INA	INA	INA	INA
CHEMBL1478754	OCCN1c2ccccc2C(C21C=Cc1c(O2)ccc(c1)OC)(C)C	INA	INA	INA	INA	INA	INA	INA	INA	INA	INA	INA	INA	INA	INA	INA
CHEMBL1412693	COc1ccc(cc1)CNc1nc(nn1C(=O)CC(C)C)c1ccco1	INA	INA	INA	INA	INA	INA	INA	INA	INA	INA	INA	INA	INA	INA	INA
CHEMBL562507	CCCCCCSc1ccc(c(c1)Cl)C(=O)CCN1CC1C	INA	ACT	INA	INA	INA	INA	INA	INA	INA	INA	INA	INA	INA	INA	INA
CHEMBL563804	CCCCCCSc1cc(Cl)c(cc1Cl)C(=O)CCN1CCN(CC1)C(=O)C	INA	ACT	INA	INA	INA	INA	INA	INA	INA	INA	INA	INA	INA	INA	INA
CHEMBL561574	CCCCCCS(=O)(=O)c1ccc(c(c1)Cl)C(=O)CCN1CCN(CC1)S(=O)(=O)CC	INA	ACT	INA	INA	INA	INA	INA	INA	INA	INA	INA	INA	INA	INA	INA
CHEMBL551385	CCCCCCSc1ccc(c(c1Cl)Cl)C(=O)CCN1CCN(CC1)S(=O)(=O)CC	INA	ACT	INA	INA	INA	INA	INA	INA	INA	INA	INA	INA	INA	INA	INA
CHEMBL1556078	CCOc1ccc(cc1)CCNC(=O)C1CCN(CC1)c1ncnc2c1nc1n2CCCCC1	INA	INA	INA	INA	INA	INA	INA	INA	INA	INA	INA	INA	INA	INA	INA
CHEMBL1395152	Clc1ccc(cc1)Nc1c(nc2n1c(C)cc(n2)C)c1cscc1	INA	INA	INA	INA	INA	INA	INA	INA	INA	INA	INA	INA	INA	INA	INA
CHEMBL1498702	CCC(=Cc1sc2c([n+]1CCCS(=O)(=O)O)cc(cc2)C)SC	INA	INA	INA	INA	INA	INA	INA	INA	INA	INA	INA	INA	INA	INA	INA
CHEMBL1475308	CCOc1c(CNCCSc2nnnn2C)cc(cc1Cl)Cl	INA	ACT	INA	INA	INA	INA	INA	INA	INA	INA	INA	INA	INA	INA	INA
CHEMBL1371030	CCOC(=O)N1CCN(CC1)Cc1nc2c(n1C(C)C)ccc(c2)NC(=O)c1ccccc1[N+](=O)[O-]	INA	ACT	INA	INA	INA	INA	INA	INA	INA	INA	INA	INA	INA	INA	INA
CHEMBL429095	OCCSC1=C(SCCO)C(=O)c2c(C1=O)cccc2	INA	INA	INA	INA	INA	INA	INA	INA	INA	INA	INA	INA	INA	INA	INA
CHEMBL1476211	CCOc1ccccc1NC(=O)CN(S(=O)(=O)c1ccc(cc1)C)CCc1ccccc1	INA	ACT	INA	INA	INA	INA	INA	INA	INA	INA	INA	INA	INA	INA	INA
CHEMBL1590217	CCN1CCN(CC1)c1oc(nc1C#N)c1ccc(o1)COc1ccccc1C	INA	INA	INA	INA	INA	INA	INA	INA	INA	INA	INA	INA	INA	INA	INA
CHEMBL581044	O=C(C(C)(C)C)C=CNc1ccc(cc1)N(C)C	INA	INA	INA	INA	INA	INA	INA	INA	INA	INA	INA	INA	INA	INA	INA
CHEMBL1596115	CCOc1cccc(c1OCc1ccc(cc1)Cl)CNc1ccc(cc1)O	INA	INA	INA	INA	INA	INA	INA	INA	INA	INA	INA	INA	INA	INA	INA
CHEMBL1337338	CCN1CCN(CC1)C(=O)c1ccc2c(c1)N(Cc1ccccc1)C(=O)c1c(S2(=O)=O)cccc1	INA	ACT	INA	INA	INA	INA	INA	INA	INA	INA	INA	INA	INA	INA	INA
CHEMBL1314590	COc1cc(ccc1OC)S(=O)(=O)NCCSc1nnnn1c1ccccc1	INA	ACT	INA	INA	INA	INA	INA	INA	INA	INA	INA	INA	INA	INA	INA
CHEMBL1622540	O=Cc1c(COP(=O)(O)O)c(N=Nc2cc3c(c(c2)S(=O)(=O)O)cc(cc3S(=O)(=O)O)[N+](=O)[O-])nc(c1O)C	INA	INA	INA	INA	INA	INA	INA	INA	INA	INA	INA	INA	INA	INA	INA
CHEMBL1415969	O=C(NC(=S)Nc1cccc(c1)[N+](=O)[O-])COc1ccccc1	INA	ACT	INA	INA	INA	INA	INA	INA	INA	INA	INA	INA	INA	INA	INA
CHEMBL1440763	COc1cccc(c1)CSc1nc2cn(nc2c(=O)n1Cc1ccc(cc1)Cl)CC	INA	ACT	INA	INA	INA	INA	INA	INA	INA	INA	INA	INA	INA	INA	INA
CHEMBL1526044	Clc1cccc(c1)NC(=O)c1noc(c1)c1ccc2c(c1)OCCO2	INA	ACT	INA	INA	INA	INA	INA	INA	INA	INA	INA	INA	INA	INA	INA
CHEMBL1475628	CCOc1cccc2c1nc(s2)N(C(=O)c1ccco1)CCN(CC)CC	INA	INA	INA	INA	INA	INA	INA	INA	INA	INA	INA	INA	INA	INA	INA
CHEMBL1376119	Cc1ccc(cc1)CNC(=O)Cc1coc2c1c(C)cc(c2)C	INA	ACT	INA	INA	INA	INA	INA	INA	INA	INA	INA	INA	INA	INA	INA
CHEMBL1368428	C[n+]1ccc(cc1)C=Cc1ccc(cc1)N(C)C	INA	INA	INA	INA	INA	INA	INA	INA	INA	INA	INA	INA	INA	INA	INA
CHEMBL1474910	COc1ccc(nn1)c1ccc(cc1)NS(=O)(=O)c1ccc(c(c1)C(F)(F)F)F	INA	INA	INA	INA	INA	INA	INA	INA	INA	INA	INA	INA	INA	INA	INA
CHEMBL1374511	CCOc1cc(CNc2ccc(cc2)O)ccc1OCc1ccc(cc1Cl)Cl	INA	INA	INA	INA	INA	INA	INA	INA	INA	INA	INA	INA	INA	INA	INA
CHEMBL3198838	Oc1ccc(cc1)N=CC1=C(O)CCCC1	INA	INA	INA	INA	INA	INA	INA	INA	INA	INA	INA	INA	INA	INA	INA
CHEMBL1589354	CCOP(=O)(C(C(Cl)(Cl)Cl)NC(=O)c1cccc2c1cccc2)OCC	INA	INA	INA	INA	INA	INA	INA	INA	INA	INA	INA	INA	INA	INA	INA
CHEMBL562172	CCCCCCS(=O)(=O)c1cc(Cl)c(c(c1)Cl)C(=O)CCN1CCN(CC1)S(=O)(=O)CC	INA	ACT	INA	INA	INA	INA	INA	INA	INA	INA	INA	INA	INA	INA	INA
CHEMBL120799	Fc1ccc(cc1)c1c2CCCn2nc1c1ccccn1	INA	ACT	INA	INA	INA	INA	INA	INA	INA	INA	INA	INA	INA	INA	INA
CHEMBL551991	N#CNC(=Nc1ccc2c(c1)cc(o2)C)NC1CCCCN(C1=O)CC(=O)N1CCCC1	INA	INA	INA	INA	INA	INA	INA	INA	INA	INA	INA	INA	INA	INA	INA
CHEMBL1800118	COC1(CCCCCC1)c1nnc2n1cccc2Oc1cccc(c1C)Cl	INA	INA	INA	INA	INA	INA	INA	INA	INA	INA	ACT	INA	INA	INA	INA
CHEMBL1760802	Clc1ccc(cc1)C1(CCC1)c1nnc(n1C)c1ccc(cc1F)c1cccnc1	INA	INA	INA	INA	INA	INA	INA	INA	INA	INA	INA	INA	INA	INA	INA
CHEMBL2006030	CCN(c1cc(=O)n(c(=O)[nH]1)C)N=Cc1ccc(cc1)Cl	INA	INA	INA	INA	INA	INA	INA	INA	INA	INA	INA	INA	INA	INA	INA
CHEMBL457297	Clc1ccccc1S(=O)(=O)Nc1ccc2c(c1)n(cn2)Cc1ccccc1	INA	INA	INA	INA	INA	INA	INA	INA	INA	INA	ACT	INA	INA	INA	INA
CHEMBL1835918	Cc1ccc(nn1)N1CC(C1)COc1ccc(cc1)c1noc(n1)C	INA	INA	INA	INA	INA	INA	INA	INA	INA	INA	INA	INA	INA	INA	INA
CHEMBL1760681	Clc1ccc(cc1)C1(CCC1)c1nnc(n1C)c1ccc(cc1Cl)C(=O)N	INA	INA	INA	INA	INA	INA	INA	INA	INA	INA	INA	INA	INA	INA	INA
CHEMBL458775	O=S(=O)(c1ccc(cc1)c1ccccc1)Nc1ccc2c(c1)ncn2Cc1ccccc1	INA	INA	INA	INA	INA	INA	INA	INA	INA	INA	ACT	INA	INA	INA	INA
CHEMBL2041190	OC(=O)c1ccc(c(c1)C)c1ccc(cc1)N1C(=O)N(C2(C1=O)CCN(CC2)Cc1ncccc1C)c1nccnc1	INA	INA	INA	INA	INA	INA	INA	INA	INA	INA	INA	INA	INA	INA	INA
CHEMBL523414	Clc1ccc(cc1)C1(CCC1)c1nnc(n1C)c1ccc(cc1Cl)n1cncc1	INA	INA	INA	INA	INA	INA	INA	INA	INA	INA	INA	INA	INA	INA	INA
CHEMBL464866	O=C(Cc1ccc2c(c1)cccc2)Nc1ccc2c(c1)ncn2Cc1ccccc1	INA	INA	INA	INA	INA	INA	INA	INA	INA	INA	INA	INA	INA	INA	INA
CHEMBL3361050	CC(CN(S(=O)(=O)c1ccc(cc1)NC1CCN(CC1)S(=O)(=O)C)Cc1ccccc1C(F)(F)F)C	INA	INA	INA	INA	INA	INA	INA	INA	INA	INA	INA	INA	INA	INA	INA
CHEMBL3126838	COc1ccc2c(c1)C1CC1(Cn1c2c(C2CCCCC2)c2c1cc(cc2)C(=O)NS(=O)(=O)N(C)C)C(=O)N1CC2CCC(C1)N2	INA	INA	INA	INA	INA	INA	INA	INA	INA	INA	INA	INA	INA	INA	INA
CHEMBL3126852	COc1ccc2c(c1)C1CC1(Cn1c2c(C2CCCCC2)c2c1cc(cc2)C(=O)NS(=O)(=O)N(C)C)C(=O)N1CC(C1)O	INA	INA	INA	INA	INA	INA	INA	INA	INA	INA	INA	INA	INA	INA	INA
CHEMBL3609325	CNC(C(=O)NC(C(C)(C)C)C(=O)N1CC2CC1C(=O)NC(Cc1ccc3c(c1)cccc3)C(=O)NC(Cc1ccc(cc1)OCc1nnn(c1)C1CN(C(C(=O)NC(C(=O)NC(Cc3ccc(OCCCC2)cc3)C(=O)O)Cc2ccc3c(c2)cccc3)C1)C(=O)C(C(C)(C)C)NC(=O)C(NC)C)NS(=O)(=O)C1CC1)C	INA	INA	INA	INA	INA	INA	INA	INA	INA	INA	INA	INA	INA	INA	INA
CHEMBL4209091	O=C(Nc1nncs1)CC1Sc2cc(ccc2N(C1)S(=O)(=O)c1ccc(cc1)F)C(C(F)(F)F)(C(F)(F)F)O	INA	INA	INA	INA	INA	INA	INA	INA	INA	INA	ACT	INA	INA	INA	INA
CHEMBL4078188	CNC(=O)c1c(oc2c1cc(cc2)c1cc(ccc1C)C(=O)NC1(CC1)c1ccccn1)c1ccc(cc1)F	INA	INA	INA	INA	INA	INA	INA	INA	INA	INA	ACT	INA	INA	INA	INA
CHEMBL4060170	N#CC12CC3CC(C2)C(C(C1)C3)(CC(=O)N1CC(C1)O)c1ccc(cc1)F	INA	INA	INA	INA	INA	INA	INA	INA	INA	INA	INA	INA	INA	INA	INA
CHEMBL1351761	Nc1ccc(cc1)C(=O)Nc1ccccc1N	INA	INA	INA	INA	INA	INA	INA	INA	INA	INA	INA	INA	INA	INA	INA
CHEMBL3632931	Cc1onc(c1)c1onc(c1C(=O)Sc1ccccc1)C	INA	INA	INA	INA	INA	INA	INA	INA	INA	INA	ACT	INA	INA	INA	INA
CHEMBL3589557	Fc1cc(Cl)c(cc1S(=O)(=O)Nc1ccccc1F)C(=O)N1CCN2C(C1)CCC2	INA	INA	INA	INA	INA	INA	INA	INA	INA	INA	INA	INA	INA	INA	INA
CHEMBL4069598	OC1CN(C1)C(=O)CC1(C2CC3CC1CC(C2)C3O)c1ccc(cc1)F	INA	INA	INA	INA	INA	INA	INA	INA	INA	INA	INA	INA	INA	INA	INA
CHEMBL3338181	CCCc1cnc(nc1)N1CCC(CC1)Oc1ccn(c(=O)c1)c1ccc(cc1F)S(=O)(=O)C	INA	INA	INA	INA	INA	INA	INA	INA	INA	INA	INA	INA	INA	INA	INA
CHEMBL4217418	Fc1ccc(cc1)S(=O)(=O)N1CCN(c2c1ccc(c2)C(C(F)(F)F)(C(F)(F)F)O)C	INA	INA	INA	INA	INA	INA	INA	INA	INA	INA	ACT	INA	INA	INA	INA
CHEMBL4066984	CN1CC2CCC(C1)N2C(=O)C12CC2c2cc(F)ccc2c2n(C1)c1cc(ccc1c2C1CCCCC1)C(=O)NS(=O)(=O)C1CC1	INA	INA	INA	INA	INA	INA	INA	INA	INA	INA	INA	INA	INA	INA	INA
CHEMBL192346	CCOc1c(Br)cc(cc1Br)CC(=O)O	INA	INA	INA	INA	INA	INA	INA	INA	INA	INA	INA	INA	INA	INA	INA
CHEMBL179704	Cc1cscc1c1cccnc1	INA	INA	INA	INA	INA	INA	INA	INA	INA	INA	INA	INA	ACT	INA	INA
CHEMBL3113245	O=C(c1ccc[nH]1)Nc1cccc(c1)c1c[nH]c(n1)N	INA	INA	INA	INA	INA	INA	INA	INA	INA	INA	INA	INA	INA	INA	INA
CHEMBL1511838	CCN(C(=O)COC(=O)c1ccc(c(c1)[N+](=O)[O-])S(=O)(=O)C)CC	INA	INA	INA	INA	INA	INA	INA	INA	INA	INA	INA	INA	INA	INA	INA
CHEMBL98	ONC(=O)CCCCCCC(=O)Nc1ccccc1	INA	INA	INA	INA	INA	INA	INA	INA	INA	INA	INA	INA	INA	INA	INA
CHEMBL1544	OC(=O)C(Cc1cc(I)c(c(c1)I)Oc1ccc(c(c1)I)O)N	INA	INA	INA	INA	INA	INA	INA	INA	INA	INA	INA	INA	INA	INA	INA
CHEMBL1402456	Oc1nc(Nc2ccccc2)cc2c1cccc2	INA	INA	INA	INA	INA	INA	INA	INA	INA	INA	INA	INA	INA	INA	INA
CHEMBL309603	N=C(Nc1cccc(c1)C)Nc1cccc(c1)C	INA	INA	INA	INA	INA	ACT	INA	INA	INA	INA	INA	INA	INA	INA	INA
CHEMBL32503	COc1ccc(cc1)c1ccc(=N)n(n1)CCCC(=O)O	INA	INA	INA	INA	ACT	INA	INA	INA	INA	INA	INA	INA	INA	INA	INA
CHEMBL23497	CC(n1cncc1C(=O)OCCC1(C)N=N1)c1ccccc1	INA	INA	INA	INA	ACT	INA	INA	INA	INA	INA	INA	INA	INA	INA	INA
CHEMBL118521	CCCN(C(=N)N)Cc1cccc(c1)CN(C(=N)N)CCC	INA	INA	INA	INA	INA	ACT	INA	INA	INA	INA	INA	INA	INA	INA	INA
CHEMBL312806	C1CCC(CC1)NC(=NC1CC1)NC1CCCCC1	INA	INA	INA	INA	INA	INA	INA	INA	INA	INA	INA	INA	INA	INA	INA
CHEMBL264410	COc1cc(ccc1O)Oc1c(I)cc(cc1I)CC1NC(=O)NC1=O	ACT	ACT	INA	INA	INA	INA	INA	INA	INA	INA	INA	INA	INA	INA	INA
CHEMBL1446678	O=C(Nc1ccccc1C)COC(=O)c1ccc(c(c1)[N+](=O)[O-])S(=O)(=O)C	INA	INA	INA	INA	INA	INA	INA	INA	INA	INA	INA	INA	INA	INA	INA
CHEMBL2420449	On1cc(c(n1)c1c[nH]c(n1)c1ccccc1)C1CCNCC1	INA	INA	INA	INA	ACT	INA	INA	INA	INA	INA	INA	INA	INA	INA	INA
CHEMBL57655	CCOC(=O)c1ncn2c1CN(C)C(=O)c1c2ccc(c1)C=C=C	INA	INA	INA	INA	ACT	INA	INA	INA	INA	INA	INA	INA	INA	INA	INA
CHEMBL418432	OC(=O)CCc1cc(Cl)c(c(c1)Cl)Oc1ccc(c(c1)C(C)C)O	ACT	ACT	INA	INA	INA	INA	INA	INA	INA	INA	INA	INA	INA	INA	INA
CHEMBL250308	CCNc1cccc(c1)COc1c(Br)cc(cc1Br)CCC(=O)O	ACT	ACT	INA	INA	INA	INA	INA	INA	INA	INA	INA	INA	INA	INA	INA
CHEMBL428729	OC(=O)Cc1cc(Cl)c(c(c1)Cl)Oc1ccc(c(c1)c1ccncc1)O	ACT	ACT	INA	INA	INA	INA	INA	INA	INA	INA	INA	INA	INA	INA	INA
CHEMBL250699	COc1cc(cc(c1)OC)NC(=O)c1ccc(o1)c1ccc(cc1)Cl	INA	INA	INA	INA	INA	INA	INA	INA	INA	INA	INA	INA	INA	ACT	INA
CHEMBL911	Cc1ccc(cc1)c1nc2n(c1CC(=O)N(C)C)cc(cc2)C	INA	INA	INA	INA	ACT	INA	INA	INA	INA	INA	INA	INA	INA	INA	INA
CHEMBL3113258	O=C(C1CCCN1)Nc1ccc(cc1)c1nc(n(c1)C(=O)OC(C)(C)C)N	INA	INA	INA	INA	INA	INA	INA	INA	INA	INA	INA	INA	INA	INA	INA
CHEMBL235607	OC(=O)Cc1cc(Br)c(c(c1)Br)Oc1ccc(c(c1)Oc1ccc(cc1)O)O	ACT	ACT	INA	INA	INA	INA	INA	INA	INA	INA	INA	INA	INA	INA	INA
CHEMBL235384	OC(=O)Cc1cc(Br)c(c(c1)Br)Oc1ccc(c(c1)Oc1cccc(c1)C(F)(F)F)O	ACT	ACT	INA	INA	INA	INA	INA	INA	INA	INA	INA	INA	INA	INA	INA
CHEMBL3617063	Clc1ccc(c(c1)c1ccc2c(c1)nc([nH]2)N)Oc1cc(F)c(cc1F)S(=O)(=O)Nc1ncns1	INA	INA	INA	INA	INA	INA	INA	INA	INA	INA	INA	INA	INA	ACT	INA
CHEMBL242293	FC(CN(S(=O)(=O)c1ccccc1)c1ccc(cc1)C(C(F)(F)F)(c1ccccc1)O)(F)F	INA	INA	INA	INA	INA	INA	INA	INA	INA	INA	ACT	INA	INA	INA	INA
CHEMBL3966451	N#CC=C1CCC2C1(C)CC(=O)C1C2CCC2C1(C)CC(OC)C(C2)O	INA	INA	INA	INA	ACT	INA	INA	INA	INA	INA	INA	INA	INA	INA	INA
CHEMBL4206368	O=C(CC1CSc2c(N1S(=O)(=O)c1ccc(cc1)F)ccc(c2)C(C(F)(F)F)(C(F)(F)F)O)NCC(O)(C)C	INA	INA	INA	INA	INA	INA	INA	INA	INA	INA	ACT	INA	INA	INA	INA
CHEMBL295038	COCC1OC(=O)c2c3C1(C)C1=C(C(=O)c3oc2)C2C(CC1OC(=O)C)(C)C(=O)CC2	INA	INA	INA	INA	INA	INA	INA	INA	INA	INA	INA	INA	INA	INA	INA
CHEMBL392925	COc1ccccc1CCNC(=O)c1cc(ccc1O)Oc1c(Br)cc(cc1Br)CC(=O)O	ACT	ACT	INA	INA	INA	INA	INA	INA	INA	INA	INA	INA	INA	INA	INA
CHEMBL2420450	On1cc(c(n1)c1cn(c(n1)c1ccccc1)Cc1ccccc1)C1CCNCC1	INA	INA	INA	INA	ACT	INA	INA	INA	INA	INA	INA	INA	INA	INA	INA
CHEMBL1475693	CC(N(Cc1c(C(C)C)c(=O)n(n1C)c1ccccc1)C)Cc1ccccc1	INA	INA	INA	INA	INA	INA	INA	INA	INA	INA	ACT	INA	INA	INA	INA
CHEMBL124205	Clc1cc(cc(c1Oc1ccc(c(c1)C(=O)NC1CCC2CC1C2(C)C)O)Cl)n1ncc(=O)[nH]c1=O	ACT	INA	INA	INA	INA	INA	INA	INA	INA	INA	INA	INA	INA	INA	INA
CHEMBL1309430	OC(=O)CCCNc1cc(N2CCC3(CC2)OCCO3)c2c3c1C(=O)c1ccccc1c3on2	INA	INA	INA	INA	INA	INA	INA	INA	INA	INA	INA	INA	INA	INA	INA
CHEMBL178	COc1cccc2c1C(=O)c1c(C2=O)c(O)c2c(c1O)C(OC1CC(N)C(C(O1)C)O)CC(C2)(O)C(=O)C	INA	INA	INA	INA	INA	INA	INA	INA	INA	INA	INA	INA	INA	INA	INA
CHEMBL13828	O=c1[nH]c2c(n1CCCN1CCN(CC1)C(c1ccccc1)c1ccccc1)cccc2	INA	INA	INA	INA	INA	INA	INA	INA	INA	INA	ACT	INA	INA	INA	INA
CHEMBL1518905	CCN1c2ccccc2C(C1=CC=CC1=[N+](CC)c2c(C1(C)C)cccc2)(C)C	INA	ACT	INA	INA	INA	INA	INA	INA	INA	INA	INA	INA	INA	INA	INA
CHEMBL1607905	Cc1cc(ccc1N=Nc1ccc2c(c1O)c(N)c(cc2S(=O)(=O)O)S(=O)(=O)O)c1ccc(c(c1)C)N=Nc1ccc2c(c1O)c(N)c(cc2S(=O)(=O)O)S(=O)(=O)O	INA	INA	INA	INA	INA	INA	INA	INA	INA	INA	INA	INA	INA	INA	INA
CHEMBL142918	CCCCCCCCCCC(C1CCC(O1)C1CCC(O1)C(CCCCCCCCCCC(CC1=CC(OC1=O)C)O)O)O	INA	INA	INA	INA	INA	INA	INA	INA	INA	INA	INA	ACT	INA	INA	INA
CHEMBL1597	OCC(CS)S	INA	INA	INA	INA	INA	INA	INA	INA	INA	INA	ACT	INA	INA	INA	INA
CHEMBL2315214	NCc1cnn(c1Cl)O	INA	INA	INA	INA	INA	INA	INA	INA	INA	INA	INA	INA	INA	INA	INA
CHEMBL39071	OC(=O)C1=CCNCC1	INA	INA	INA	INA	INA	INA	INA	INA	INA	INA	INA	INA	INA	INA	INA
CHEMBL291274	OC(=O)COc1noc(c1CC(C(=O)O)N)C	INA	INA	INA	INA	INA	INA	INA	INA	INA	INA	INA	INA	INA	INA	INA
CHEMBL110572	N=C(NC(=O)c1cccc2c1cccc2)NCCCCc1ccccc1	INA	INA	INA	INA	INA	INA	INA	INA	INA	INA	INA	INA	INA	ACT	INA
CHEMBL503978	Clc1ccc(cc1)c1[nH]cc(n1)c1ccccc1	INA	INA	INA	INA	INA	INA	INA	INA	INA	INA	INA	INA	INA	ACT	INA
CHEMBL467700	FC(c1ccc(cc1)c1nc([nH]c1)c1ccccc1)(F)F	INA	INA	INA	INA	INA	INA	INA	INA	INA	INA	INA	INA	INA	ACT	INA
CHEMBL446905	Clc1cccc(c1)c1c[nH]c(n1)c1ccccc1	INA	INA	INA	INA	INA	INA	INA	INA	INA	INA	INA	INA	INA	INA	INA
CHEMBL431643	N=C(NC(=O)c1cc(Cl)ccc1Cl)NCCCCc1ccccc1	INA	INA	INA	INA	INA	INA	INA	INA	INA	INA	INA	INA	INA	ACT	INA
CHEMBL1269882	Clc1ccc(cc1)c1cncc(c1)C(=O)NCc1ccccc1C	INA	INA	INA	INA	INA	INA	INA	INA	INA	INA	INA	INA	INA	ACT	INA
CHEMBL1271417	Clc1ccc(cc1)c1cncc(c1)C(=O)NCc1ccccc1	INA	INA	INA	INA	INA	INA	INA	INA	INA	INA	INA	INA	INA	ACT	INA
CHEMBL324435	Cc1ccc(cc1)C(=O)NC(=N)N1CCc2c1cccc2	INA	INA	INA	INA	INA	INA	INA	INA	INA	INA	INA	INA	INA	ACT	INA
CHEMBL320314	COc1cccc2c1c(CCN=C(NC(=O)c1ccc(cc1)C)N)c[nH]2	INA	INA	INA	INA	INA	INA	INA	INA	INA	INA	INA	INA	INA	ACT	INA
CHEMBL110502	N=C(NC(=O)c1ccc(cc1)C)NCc1ccccc1	INA	INA	INA	INA	INA	INA	INA	INA	INA	INA	INA	INA	INA	ACT	INA
CHEMBL108782	N=C(NC(=O)c1ccc(cc1)C)NCCCOc1ccccc1	INA	INA	INA	INA	INA	INA	INA	INA	INA	INA	INA	INA	INA	ACT	INA
CHEMBL1278138	N#Cc1ccc(cc1)c1cncc(n1)C(=O)NCc1ccccc1C	INA	INA	INA	INA	INA	INA	INA	INA	INA	INA	INA	INA	INA	ACT	INA
CHEMBL106356	N=C(NC(=O)c1ccc(cc1)C)NCCOc1ccccc1	INA	INA	INA	INA	INA	INA	INA	INA	INA	INA	INA	INA	INA	ACT	INA
CHEMBL3634335	COc1cccc(c1)OCC(CN1CCC(CC1)N1Cc2c(C1=O)cccc2)O	INA	INA	INA	INA	INA	INA	INA	INA	INA	INA	INA	INA	INA	ACT	INA
CHEMBL1277876	Clc1ccc(cc1)c1cncc(n1)C(=O)NCc1cccnc1N1CCCC1	INA	INA	INA	INA	INA	INA	INA	INA	INA	INA	INA	INA	INA	ACT	INA
CHEMBL1277514	Clc1ccc(cc1)c1cncc(n1)C(=O)Nc1cc(C)cc(c1)C	INA	INA	INA	INA	INA	INA	INA	INA	INA	INA	INA	INA	INA	ACT	INA
CHEMBL105929	Cc1ccc(cc1)C(=O)NC(=Nc1ccccc1C(C)C)N	INA	INA	INA	INA	INA	INA	INA	INA	INA	INA	INA	INA	INA	ACT	INA
CHEMBL322599	N=C(NC(=O)c1ccc(cc1)Cl)NCCCCc1ccccc1	INA	INA	INA	INA	INA	INA	INA	INA	INA	INA	INA	INA	INA	ACT	INA
CHEMBL3632697	OC(CN1CCC(CC1)C(=O)Nc1ccccc1)COc1ccc(cc1)C(F)(F)F	INA	INA	INA	INA	INA	INA	INA	INA	INA	INA	INA	INA	INA	ACT	INA
CHEMBL4283626	O=S(=O)(c1ccc(cc1)c1nnc([nH]1)Cc1ccc(cc1)C(F)(F)F)Nc1nccs1	INA	INA	INA	INA	INA	INA	INA	INA	INA	INA	INA	INA	INA	ACT	INA
CHEMBL3632641	OC(CN1CCC(CC1)N1Cc2c(C1=O)cccc2)COc1ccc(cc1)C(=O)c1ccccc1	INA	INA	INA	INA	INA	INA	INA	INA	INA	INA	INA	INA	INA	ACT	INA
CHEMBL4284536	O=C(c1ccc(c(c1)F)S(=O)(=O)Nc1ncccn1)NCc1ccc(c(c1)Cl)OC(F)(F)F	INA	INA	INA	INA	INA	INA	INA	INA	INA	INA	INA	INA	INA	ACT	INA
CHEMBL4292031	O=C(c1ccc(cc1)S(=O)(=O)Nc1nccs1)NCc1ccc(cc1)OC(F)(F)F	INA	INA	INA	INA	INA	INA	INA	INA	INA	INA	INA	INA	INA	ACT	INA
CHEMBL3085870	Nc1nc2c(s1)CC(CC2)NC(=O)c1ccco1	INA	INA	INA	INA	INA	INA	INA	INA	INA	INA	INA	INA	INA	INA	INA
CHEMBL3634337	OC(CN1CCC(CC1)N1Cc2c(C1=O)cccc2)COc1ccccc1C(F)(F)F	INA	INA	INA	INA	INA	INA	INA	INA	INA	INA	INA	INA	INA	ACT	INA
CHEMBL4293390	O=S(=O)(c1ccc(cc1)S(=O)(=O)Nc1nccs1)CCc1ccc(cc1)C(F)(F)F	INA	INA	INA	INA	INA	INA	INA	INA	INA	INA	INA	INA	INA	ACT	INA
CHEMBL4290473	Fc1cc(ccc1S(=O)(=O)Nc1nccs1)S(=O)(=O)N1CCC(C1)Oc1c(Cl)cccc1Cl	INA	INA	INA	INA	INA	INA	INA	INA	INA	INA	INA	INA	INA	ACT	INA
CHEMBL2203702	OC(=O)Cc1cc(Cl)c(c(c1)Cl)Oc1ccc(c(c1)C(=O)NCC(c1ccccc1)c1ccccc1)O	ACT	ACT	INA	INA	INA	INA	INA	INA	INA	INA	INA	INA	INA	INA	INA
CHEMBL553652	CCCCCCOc1ccc(cc1)C(=O)CCN1CCCC1	ACT	INA	INA	INA	INA	INA	INA	INA	INA	INA	INA	INA	INA	INA	INA
CHEMBL552158	CCCCCCOc1ccc(cc1F)C(=O)CCN(C)C	ACT	ACT	INA	INA	INA	INA	INA	INA	INA	INA	INA	INA	INA	INA	INA
CHEMBL560675	CCCCNC(=O)Nc1ccc(cc1)C(=O)CCN(C)C	INA	INA	INA	INA	INA	INA	INA	INA	INA	INA	INA	INA	INA	INA	INA
CHEMBL2348911	Fc1cccc(c1)CN(C(=O)CCCNC(=O)c1ccc(c(c1)[N+](=O)[O-])S(=O)(=O)C)C	INA	INA	INA	INA	INA	INA	INA	INA	INA	INA	INA	INA	INA	INA	INA
CHEMBL449354	CCCCCCCc1ccc(cc1)C(=O)C=Cc1ccccc1	INA	INA	INA	INA	INA	INA	INA	INA	INA	INA	INA	INA	INA	INA	INA
CHEMBL396437	CCCCCCCc1ccc(cc1)C(=O)C=C(C)C	INA	INA	INA	INA	INA	INA	INA	INA	INA	INA	INA	INA	INA	INA	INA
CHEMBL371245	OC(=O)Cc1cc(Cl)c(c(c1)Cl)Oc1ccc(c(c1)Br)O	ACT	ACT	INA	INA	INA	INA	INA	INA	INA	INA	INA	INA	INA	INA	INA
CHEMBL193615	OC(=O)Nc1cc(Cl)c(c(c1)Cl)c1cccc2c1ccc(c2C)O	ACT	ACT	INA	INA	INA	INA	INA	INA	INA	INA	INA	INA	INA	INA	INA
CHEMBL318132	CCCCN(C(=O)CCCCCCCCCCC(c1c(C)cc(cc1C)OCC(=O)O)c1ccc(c(c1)C(C)C)O)C	ACT	ACT	INA	INA	INA	INA	INA	INA	INA	INA	INA	INA	INA	INA	INA
CHEMBL3397346	OC(=O)COc1ccc2c(c1)c(C)cn2Cc1ccc(c(c1)c1ccccc1)O	ACT	ACT	INA	INA	INA	INA	INA	INA	INA	INA	INA	INA	INA	INA	INA
CHEMBL237601	CCCCCCc1ccc(cc1)C(=O)C=CC(=O)O	INA	INA	INA	INA	INA	INA	INA	INA	INA	INA	INA	INA	INA	INA	INA
CHEMBL235489	CCCCCCc1ccc(cc1)NC(=O)CC(=C)C(=O)O	INA	INA	INA	INA	INA	INA	INA	INA	INA	INA	INA	INA	INA	INA	INA
CHEMBL237241	CCCCCCCCc1ccc(cc1)C(=O)C=C	INA	INA	INA	INA	INA	INA	INA	INA	INA	INA	INA	INA	INA	INA	INA
CHEMBL249897	OC(=O)CCc1cc(Br)c(c(c1)Br)OCc1ccc(cc1)C	ACT	ACT	INA	INA	INA	INA	INA	INA	INA	INA	INA	INA	INA	INA	INA
CHEMBL194242	O=C(Nc1cc(Cl)c(c(c1)Cl)c1cccc2c1ccc(c2Br)O)CC(=O)O	ACT	ACT	INA	INA	INA	INA	INA	INA	INA	INA	INA	INA	INA	INA	INA
CHEMBL560309	CCCCCCOc1ccc(cc1)C(=O)CCn1cncc1	INA	INA	INA	INA	INA	INA	INA	INA	INA	INA	INA	INA	INA	INA	INA
CHEMBL555749	CCCCCCOc1ccc2c(c1)CC(C2=O)CN(C)C	ACT	ACT	INA	INA	INA	INA	INA	INA	INA	INA	INA	INA	INA	INA	INA
CHEMBL560512	CCCCCCOc1ccc(cc1c1ccccc1)C(=O)CCN(C)C	ACT	INA	INA	INA	INA	INA	INA	INA	INA	INA	INA	INA	INA	INA	INA
CHEMBL251090	OC(=O)Cc1cc(Br)c(c(c1)Br)Oc1ccc(c(c1)Cc1ccc(cc1)C(F)(F)F)O	ACT	ACT	INA	INA	INA	INA	INA	INA	INA	INA	INA	INA	INA	INA	INA
CHEMBL550766	CCCCCCOc1ccc(cc1)C(=O)C(c1ccccc1)CN(C)C	INA	INA	INA	INA	INA	INA	INA	INA	INA	INA	INA	INA	INA	INA	INA
CHEMBL560310	CCCN1CCN(CC1)c1ccc(cc1)C(=O)CCN(C)C	INA	INA	INA	INA	INA	INA	INA	INA	INA	INA	INA	INA	INA	INA	INA
CHEMBL552185	CCCCCCOc1ccc(c2c1cccc2)C(=O)CCN(C)C	ACT	ACT	INA	INA	INA	INA	INA	INA	INA	INA	INA	INA	INA	INA	INA
CHEMBL3261336	O=c1cnn(c(=O)[nH]1)c1cc(Cl)c(c(c1)Cl)Cc1n[nH]c(=O)c(c1)C(C)C	ACT	ACT	INA	INA	INA	INA	INA	INA	INA	INA	INA	INA	INA	INA	INA
CHEMBL2349048	O=C(N1CCC(CC1)c1ccccc1)C1CCN(CC1)C(=O)c1ccc(c(c1)[N+](=O)[O-])S(=O)(=O)C	INA	INA	INA	INA	INA	INA	INA	INA	INA	INA	INA	INA	INA	INA	INA
CHEMBL237823	CCCCc1ccc(cc1)C(=O)C=C	INA	INA	INA	INA	INA	INA	INA	INA	INA	INA	INA	INA	INA	INA	INA
CHEMBL2348883	CN1CCN(CC1)C(=O)CNC(=O)c1ccc(c(c1)[N+](=O)[O-])S(=O)(=O)C	INA	INA	INA	INA	INA	INA	INA	INA	INA	INA	INA	INA	INA	INA	INA
CHEMBL2312274	O=C(Nc1cc(C)c(c2c1CCC2)Oc1ccc(c(c1)CCc1cccc(c1)O)O)CC(=O)O	INA	ACT	INA	INA	INA	INA	INA	INA	INA	INA	INA	INA	INA	INA	INA
CHEMBL2070232	O=C(c1sc(nc1c1ccccc1)c1ccc(c(c1)[N+](=O)[O-])S(=O)(=O)C)N1CCCCC1	ACT	ACT	INA	INA	INA	INA	INA	INA	INA	INA	INA	INA	INA	INA	INA
CHEMBL2348897	Fc1ccc(cc1)N1CCN(CC1)C(=O)CCNC(=O)c1ccc(c(c1)[N+](=O)[O-])S(=O)(=O)C	INA	INA	INA	INA	INA	INA	INA	INA	INA	INA	INA	INA	INA	INA	INA
CHEMBL2349042	O=C(N1CCc2c(C1)cccc2)C1CCN(CC1)C(=O)c1ccc(c(c1)[N+](=O)[O-])S(=O)(=O)C	INA	INA	INA	INA	INA	INA	INA	INA	INA	INA	INA	INA	INA	INA	INA
CHEMBL3397334	OC(=O)COc1ccc2c(c1)cc(n2Cc1ccc(c(c1)C(C)C)O)C	ACT	ACT	INA	INA	INA	INA	INA	INA	INA	INA	INA	INA	INA	INA	INA
CHEMBL2349053	Fc1ccc(cc1)N1CCN(CC1)C(=O)C1CCN(CC1)C(=O)c1ccc(c(c1)[N+](=O)[O-])S(=O)(=O)C	INA	INA	INA	INA	INA	INA	INA	INA	INA	INA	INA	INA	INA	INA	INA
CHEMBL2348908	CCCN(c1ccccc1)C(=O)CCCNC(=O)c1ccc(c(c1)[N+](=O)[O-])S(=O)(=O)C	INA	INA	INA	INA	INA	INA	INA	INA	INA	INA	INA	INA	INA	INA	INA
CHEMBL4202476	COC(=O)c1cccc(c1)OCc1oc(nc1C)c1ccccc1OC	ACT	ACT	INA	INA	INA	INA	INA	INA	INA	INA	INA	INA	INA	INA	INA
CHEMBL2070236	O=C(c1sc(nc1C(F)(F)F)c1ccc(c(c1)[N+](=O)[O-])S(=O)(=O)C)N1CC2(CC1CC(C2)(C)C)C	ACT	ACT	INA	INA	INA	INA	INA	INA	INA	INA	INA	INA	INA	INA	INA
CHEMBL1209109	OC(=O)c1ccc(cc1)CN(c1ccc(nc1C(F)(F)F)OCc1c(onc1c1c(Cl)cccc1Cl)C(C)C)C	INA	INA	INA	INA	INA	INA	INA	INA	INA	INA	INA	INA	INA	INA	INA
CHEMBL94859	OC(=O)C(Cc1c(O)noc1c1nnn(n1)C)N	INA	INA	INA	INA	INA	INA	ACT	INA	INA	INA	INA	INA	INA	INA	INA
CHEMBL97742	OC(=O)C(Cc1c(O)noc1c1ncc[nH]1)N	INA	INA	INA	INA	INA	INA	INA	INA	INA	INA	INA	INA	INA	INA	INA
CHEMBL3953088	COc1ccc2c(c1)CN(CCS2)C(=O)NCc1ccccc1	INA	INA	INA	ACT	INA	INA	INA	INA	INA	INA	INA	INA	INA	INA	INA
CHEMBL356989	OC(=O)C1NCCN(C1)CCCCc1nnn[nH]1	INA	INA	INA	INA	INA	INA	INA	INA	INA	INA	INA	INA	INA	INA	INA
CHEMBL553896	N=C(NC12CC3CC(C2)CC(C1)C3)Nc1ccccc1I	INA	INA	INA	INA	INA	INA	INA	INA	INA	INA	INA	INA	INA	INA	INA
CHEMBL553334	COc1cc2nc(O)c(nc2cc1Br)O	INA	INA	INA	INA	INA	ACT	INA	INA	INA	INA	INA	INA	INA	INA	INA
CHEMBL540291	NC(=Nc1ccccc1C)NC12CC3CC(C2)(CC(C1)(C3)C)C	INA	INA	INA	INA	INA	ACT	INA	INA	INA	INA	INA	INA	INA	INA	INA
CHEMBL545007	N=C(NC12CC3CC(C2)CC(C1)C3)NC1CC1c1ccccc1	INA	INA	INA	INA	INA	INA	INA	INA	INA	INA	INA	INA	INA	INA	INA
CHEMBL42482	CCc1cc2nc(O)c(nc2cc1Cl)O	INA	INA	INA	INA	INA	ACT	INA	INA	INA	INA	INA	INA	INA	INA	INA
CHEMBL124516	Oc1cc2cc([nH]c2c(c1)O)C(=O)N1CCC(CC1)Cc1ccccc1	INA	INA	INA	INA	INA	ACT	INA	INA	INA	INA	INA	INA	INA	INA	INA
CHEMBL291161	Clc1cc(Cl)c2c(c1)nc(c(c2O)[N+](=O)[O-])O	INA	INA	INA	INA	INA	ACT	INA	INA	INA	INA	INA	INA	INA	INA	INA
CHEMBL40708	O=Nc1c(O)nc2c(c1O)c(Cl)c(cc2)Cl	INA	INA	INA	INA	INA	ACT	INA	INA	INA	INA	INA	INA	INA	INA	INA
CHEMBL65954	OC(Cc1ccc(cc1)O)CN1CCC(CC1)(O)Cc1ccccc1	INA	INA	INA	INA	INA	ACT	INA	INA	INA	INA	INA	INA	INA	INA	INA
CHEMBL167128	Cc1ccnc(c1)N1CCc2c(C1)cccc2	INA	INA	INA	INA	INA	ACT	INA	INA	INA	INA	INA	INA	INA	INA	INA
CHEMBL169101	Cc1ccc(nc1)N1CCc2c(C1)cccc2	INA	INA	INA	INA	INA	ACT	INA	INA	INA	INA	INA	INA	INA	INA	INA
CHEMBL42329	Oc1nc2c(nc1O)cc(c(c2F)Cl)F	INA	INA	INA	INA	INA	ACT	INA	INA	INA	INA	INA	INA	INA	INA	INA
CHEMBL541604	OC(=O)C(CCCc1nnn[nH]1)N	INA	INA	INA	INA	INA	ACT	INA	INA	INA	INA	INA	INA	INA	INA	INA
CHEMBL12256	Oc1nc2cccc(c2nc1O)C(P(=O)(O)O)NCCc1ccccc1	INA	INA	INA	INA	INA	ACT	INA	INA	INA	INA	INA	INA	INA	INA	INA
CHEMBL81594	N=C(Nc1ccccc1c1ccccc1)Nc1ccccc1c1ccccc1	INA	INA	INA	INA	INA	INA	INA	INA	INA	INA	INA	INA	INA	INA	INA
CHEMBL543587	CCN(CCCC1(C)OC=C(C1=O)c1ccccc1)CC	INA	INA	INA	INA	INA	INA	INA	INA	INA	INA	INA	INA	INA	INA	INA
CHEMBL340215	NC12CC3CC(C1)CC(C2)(C3)c1ccccc1	INA	INA	INA	INA	INA	INA	INA	INA	INA	INA	INA	INA	INA	INA	INA
CHEMBL21641	Clc1ccc2c(c1)nc(c(n2)O)O	INA	INA	INA	INA	INA	ACT	INA	INA	INA	INA	INA	INA	INA	INA	INA
CHEMBL41306	CSc1ccc(c(c1)NC(=N)N(c1cccc(c1)SC)C)Cl	INA	INA	INA	INA	INA	ACT	INA	INA	INA	INA	INA	INA	INA	INA	INA
CHEMBL3138293	O=Cc1ccc(cc1)C#CC1(O)CCC2(C(C1)CCC1C2CCC2(C1CCC2C(=O)C)C)C	INA	INA	INA	INA	ACT	INA	INA	INA	INA	INA	INA	INA	INA	INA	INA
CHEMBL381059	CCOC(=O)c1c[nH]c2c(c1=O)cc(cc2)Cc1ccccc1	INA	INA	INA	INA	ACT	INA	INA	INA	INA	INA	INA	INA	INA	INA	INA
CHEMBL487688	O=C(c1c[nH]c2c(c1=O)cc(cc2)Cc1cccnc1)CC1CCCC1	INA	INA	INA	INA	ACT	INA	INA	INA	INA	INA	INA	INA	INA	INA	INA
CHEMBL520411	O=C(c1c[nH]c2c(c1=O)cc(cc2)Cc1ccccc1)CC1CCCC1	INA	INA	INA	INA	ACT	INA	INA	INA	INA	INA	INA	INA	INA	INA	INA
CHEMBL1631467	CCCNC(=O)c1nnc2c(c1N)cccc2c1cncc(c1)C(=O)N1CCC1	INA	INA	INA	INA	ACT	INA	INA	INA	INA	INA	INA	INA	INA	INA	INA
CHEMBL4085062	O=C(C1CCC2C1(C)CCC1C2CCC2C1CCC(C2)(C)O)Cn1ncc(c1)Cl	INA	INA	INA	INA	ACT	INA	INA	INA	INA	INA	INA	INA	INA	INA	INA
CHEMBL4080678	O=C(C1CCC2C1(C)CCC1C2CCC2C1CCC(C2)(C)O)Cn1nncc1C	INA	INA	INA	INA	ACT	INA	INA	INA	INA	INA	INA	INA	INA	INA	INA
CHEMBL309300	CCOC(=O)Cn1c2cc(n3ccc(c3)C(=O)O)c(cc2[nH]c(=O)c1=O)[N+](=O)[O-]	INA	INA	INA	INA	INA	INA	ACT	INA	INA	INA	INA	INA	INA	INA	INA
CHEMBL32908	ON=C1C(=O)Nc2c1cc(c1ccc(cc1)[N+](=O)[O-])c1c2CN(CC1)C	INA	INA	INA	INA	INA	INA	ACT	INA	INA	INA	INA	INA	INA	INA	INA
CHEMBL607705	ON=C1C(=O)Nc2c1ccc1c2CCCC1	INA	INA	INA	INA	INA	INA	ACT	INA	INA	INA	INA	INA	INA	INA	INA
CHEMBL32123	OC(=O)C1NCC2(C(C1)(C)CC(CC2)CCc1nnn[nH]1)C	INA	INA	INA	INA	INA	INA	ACT	INA	INA	INA	INA	INA	INA	INA	INA
CHEMBL99012	CCOC(=O)CCn1c(=O)c(=O)[nH]c2c1cc(n1cccc1)c(c2)[N+](=O)[O-]	INA	INA	INA	INA	INA	INA	INA	ACT	INA	INA	INA	INA	INA	INA	INA
CHEMBL3976335	COc1ccc(cc1)COC(=O)C1=C(C)NC(=O)NC1c1cccc(c1)Cl	INA	INA	INA	INA	INA	INA	INA	INA	INA	INA	INA	INA	INA	INA	ACT
CHEMBL3908161	COc1cccc(c1)COC(=O)C1=C(C)NC(=O)NC1c1ccccc1	INA	INA	INA	INA	INA	INA	INA	INA	INA	INA	INA	INA	INA	INA	ACT
CHEMBL3920002	COc1ccc(c(c1)C1OCCc2c1[nH]c1c2cccc1)F	INA	INA	INA	INA	INA	INA	INA	INA	INA	INA	INA	INA	INA	INA	ACT
CHEMBL572223	COc1ccc(cc1)N=C1C(=O)Nc2c1cc(Br)cc2	INA	INA	INA	INA	INA	INA	INA	INA	INA	INA	INA	INA	INA	INA	INA
CHEMBL1613430	O=CC(=CNc1ccccn1)c1nc2c(o1)cccc2	INA	INA	INA	INA	INA	INA	INA	INA	INA	INA	INA	INA	INA	INA	INA
CHEMBL392872	COc1cc(ccc1Oc1ccccc1)C(=O)O	INA	INA	INA	INA	INA	INA	INA	INA	INA	INA	INA	INA	INA	INA	INA
CHEMBL1213030	O=C(c1cccc(c1)C=Cc1cc(C)c(c(c1)C)O)Oc1ccccc1[N+](=O)[O-]	INA	INA	ACT	INA	INA	INA	INA	INA	INA	INA	INA	INA	INA	INA	INA
CHEMBL1213660	O=C(c1cccc(c1)C=Cc1cc(C)c(c(c1)C)O)Sc1ccccc1	INA	INA	ACT	INA	INA	INA	INA	INA	INA	INA	INA	INA	INA	INA	INA
CHEMBL319244	O=C(C=Cc1ccc(c(c1)O)O)OCCc1ccccc1	INA	INA	ACT	INA	INA	INA	INA	INA	INA	INA	INA	INA	INA	INA	INA
CHEMBL3695461	OC(=O)c1ccccc1Nc1c(O)ccc(c1Cl)C	INA	INA	ACT	INA	INA	INA	INA	INA	INA	INA	INA	INA	INA	INA	INA
CHEMBL3695473	BrC1=CC(=NS(=O)(=O)c2ccccc2)C=C(C1=O)Br	INA	INA	ACT	INA	INA	INA	INA	INA	INA	INA	INA	INA	INA	INA	INA
CHEMBL3695478	CC(=O)Nc1ccc(cc1)Nc1nc2ccccc2nc1NS(=O)(=O)c1ccc(cc1)C	INA	INA	INA	INA	INA	INA	INA	INA	INA	INA	INA	INA	INA	INA	INA
CHEMBL4074607	NCCCCC(C(=O)NC(C(=O)NC(C(=O)NC(C(=O)NC(C(=O)NC(C(=O)NC(C(=O)NC(C(=O)NC(C(=O)NCC(=O)NC(C(=O)NC(C(=O)NC(C(=O)O)CCCCN)CC(=O)N)CO)C(C)C)CC(=O)O)CCC(=O)O)C)Cc1ccccc1)Cc1ccccc1)C(C)C)CC(C)C)NC(=O)C(NC(=O)C(NC(=O)C(NC(=O)C(C(C)C)N)Cc1[nH]cnc1)Cc1[nH]cnc1)CCC(=O)N	INA	INA	ACT	INA	INA	INA	INA	INA	INA	INA	INA	INA	INA	INA	INA
CHEMBL4205939	CCc1[nH]nc(c1CCCOc1cc(ccc1F)C(=O)O)CC	INA	INA	ACT	INA	INA	INA	INA	INA	INA	INA	INA	INA	INA	INA	INA
CHEMBL386124	CC(=O)SCc1ccc(o1)c1cccnc1	INA	INA	INA	INA	INA	INA	INA	INA	INA	INA	INA	INA	ACT	INA	INA
CHEMBL178090	NCc1ccc(o1)c1cccnc1	INA	INA	INA	INA	INA	INA	INA	INA	INA	INA	INA	INA	INA	INA	INA
CHEMBL3764619	CCCN(CC(=O)N1c2cc(ccc2CCc2c1cccc2)NC(=O)OC(C)(C)C)CCC	INA	INA	INA	INA	INA	INA	INA	INA	INA	ACT	INA	INA	INA	INA	INA
CHEMBL3764168	CC(OC(=O)Nc1ccc2c(c1)N(C(=O)COC1CCCCC1)c1ccccc1CC2)C	INA	INA	INA	INA	INA	INA	INA	INA	INA	ACT	INA	INA	INA	INA	INA
CHEMBL3764444	CCOC(=O)Nc1ccc2c(c1)N(C(=O)CN1C(C)(C)CCCC1(C)C)c1ccccc1CC2	INA	INA	INA	INA	INA	INA	INA	INA	INA	ACT	INA	INA	INA	INA	INA
CHEMBL148748	CCOC1CC(=O)OC(C(C(C1OCC)O)O)c1ccccc1	INA	INA	INA	INA	INA	INA	INA	INA	INA	INA	INA	ACT	INA	INA	INA
CHEMBL133015	CCCCCCCCCCCCC(C1CCC(O1)C(CCCCC(=NO)CCCCCC(CC1=CC(OC1=O)C)O)O)O	INA	INA	INA	INA	INA	INA	INA	INA	INA	INA	INA	ACT	INA	INA	INA
CHEMBL133297	CCCCCCCCCCCCC(C1CCC(O1)C(CCCCC(NCCc1ccc(c(c1)OCc1ccccc1)OC)CCCCCC(CC1=CC(OC1=O)C)O)O)O	INA	INA	INA	INA	INA	INA	INA	INA	INA	INA	INA	INA	INA	INA	INA
CHEMBL358586	CCCCCCCCCCC(=NO)C1CCC(O1)C1CCC(O1)C(CCCCCCCCCCC(=NO)CC1=CC(OC1=O)C)O	INA	INA	INA	INA	INA	INA	INA	INA	INA	INA	INA	ACT	INA	INA	INA
CHEMBL270860	CCCc1c(CC=C(CC=CC(C)C)C)[nH]c(=O)c(c1O)C	INA	INA	INA	INA	INA	INA	INA	INA	INA	INA	INA	ACT	INA	INA	INA
CHEMBL464549	CCCCCCCCCCC(C1CCC(O1)C1CCC(O1)C(CCCCCCCCCC)O)O	INA	INA	INA	INA	INA	INA	INA	INA	INA	INA	INA	ACT	INA	INA	INA
CHEMBL357600	CCCCCC(OC(=O)C)CCCCC(C1CCC(O1)C1CCC(O1)C(OC(=O)C)CCCCCCCCCCCCC1=CC(OC1=O)C)OC(=O)C	INA	INA	INA	INA	INA	INA	INA	INA	INA	INA	INA	ACT	INA	INA	INA
CHEMBL211884	CCCCCCCCCCC(C1CCC(O1)C1CCC(O1)C(O)C)O	INA	INA	INA	INA	INA	INA	INA	INA	INA	INA	INA	ACT	INA	INA	INA
CHEMBL609932	CCCCCCCCCCC(C1CCC(O1)C1CCC(O1)C(CCCCCCCCCCC(CC1(O)C(=O)OC(C1O)C)O)O)O	INA	INA	INA	INA	INA	INA	INA	INA	INA	INA	INA	ACT	INA	INA	INA
CHEMBL131462	CCCCCCCCCCCCC(C1CCC(O1)C(CCCCC(CCCCCC1OC(=O)C(C1)CC(O)C)O)O)O	INA	INA	INA	INA	INA	INA	INA	INA	INA	INA	INA	ACT	INA	INA	INA
CHEMBL258096	CCCc1c(CC=C(CC=CC(C)(C)C)C)[nH]c(=O)c(c1O)C	INA	INA	INA	INA	INA	INA	INA	INA	INA	INA	INA	ACT	INA	INA	INA
CHEMBL269802	CCCc1c(CC=C(CC=CC(O)(C)C)C)[nH]c(=O)c(c1O)C	INA	INA	INA	INA	INA	INA	INA	INA	INA	INA	INA	INA	INA	INA	INA
CHEMBL1537149	Clc1ccc(cc1Cl)c1ccc(o1)C(c1c(O)[nH]nc1C)c1c(O)[nH]nc1C	INA	INA	INA	INA	INA	INA	INA	INA	INA	INA	INA	INA	INA	INA	INA
CHEMBL570306	CCCCCCSc1cc(C)c(c(c1)C)C(=O)CCN1CCN(CC1)C(=O)C	INA	ACT	INA	INA	INA	INA	INA	INA	INA	INA	INA	INA	INA	INA	INA
CHEMBL1527066	O=C(C(=O)NCc1cccnc1)NCC(c1cccnc1)N1CCN(CC1)c1ccccc1F	INA	INA	INA	INA	INA	INA	INA	INA	INA	INA	INA	INA	INA	INA	INA
CHEMBL1376780	CCOC(=O)c1c(C)oc2c1c(NCCCN1CCN(C(C1)C)c1cccc(c1)C)nc(n2)C	INA	INA	INA	INA	INA	INA	INA	INA	INA	INA	INA	INA	INA	INA	INA
CHEMBL1367834	COc1cc(OC)c(cc1c1nc2n[nH]c(c2c(c1)C(=O)NCc1ccc(cc1)F)c1ccccc1)OC	INA	ACT	INA	INA	INA	INA	INA	INA	INA	INA	INA	INA	INA	INA	INA
CHEMBL1367790	COc1cccc2c1nc(C)c(c2S)CCC(=O)C	INA	ACT	INA	INA	INA	INA	INA	INA	INA	INA	INA	INA	INA	INA	INA
CHEMBL1513741	Clc1ccc(cc1)c1ccc(o1)CNc1ccc2c(c1)[nH]c(=O)[nH]2	INA	INA	INA	INA	INA	INA	INA	INA	INA	INA	INA	INA	INA	INA	INA
CHEMBL1378613	O=C(N1CCC(CC1)CN1CCCC1)Nc1ccc(cc1)Br	INA	INA	INA	INA	INA	INA	INA	INA	INA	INA	INA	INA	INA	INA	INA
CHEMBL11475	CC1=CC(=O)c2c(C1=O)c(O)ccc2O	INA	INA	INA	INA	INA	INA	INA	INA	INA	INA	INA	INA	INA	INA	INA
CHEMBL1357839	CCOc1ccc(cc1)CNC(=O)c1ccc2c(c1)sc1n2cc(n1)c1ccc(cc1)OC	INA	INA	INA	INA	INA	INA	INA	INA	INA	INA	INA	INA	INA	INA	INA
CHEMBL1590853	CCOc1ccccc1CNC(=O)CN1c2cc(C)ccc2Oc2c(C1=O)cccn2	INA	INA	INA	INA	INA	INA	INA	INA	INA	INA	INA	INA	INA	INA	INA
CHEMBL1533544	COc1cc(ccc1O)c1nc2n(c1Nc1c(C)cccc1C)ccs2	INA	ACT	INA	INA	INA	INA	INA	INA	INA	INA	INA	INA	INA	INA	INA
CHEMBL1397092	CCOc1ccc2c(c1)sc(n2)N1CCCC(C1)C(=O)NCCc1ccc(cc1)SC	INA	INA	INA	INA	INA	INA	INA	INA	INA	INA	INA	INA	INA	INA	INA
CHEMBL1610008	OC(=O)c1ccc(cc1)N1C(=O)C(=Cc2ccc(o2)c2ccc(cc2)[N+](=O)[O-])C=C1c1ccccc1	INA	INA	INA	INA	INA	INA	INA	INA	INA	INA	INA	INA	INA	INA	INA
CHEMBL1317872	OCCNc1cc(NC2CCCCC2)c2c3c1noc3c1c(C2=O)cccc1	INA	INA	INA	INA	INA	INA	INA	INA	INA	INA	INA	INA	INA	INA	INA
CHEMBL564112	CCCCCCS(=O)(=O)c1ccc(c(c1)Cl)C(=O)CCN1CCNC(=O)C1	INA	ACT	INA	INA	INA	INA	INA	INA	INA	INA	INA	INA	INA	INA	INA
CHEMBL122583	CCc1cccc(n1)c1nn2c(c1c1ccnc3c1cccc3)CCC2	INA	ACT	INA	INA	INA	INA	INA	INA	INA	INA	INA	INA	INA	INA	INA
CHEMBL1595286	COc1ccc(cc1)OCC(=O)NCC(c1ccc(cc1)OC)N1CCOCC1	INA	INA	INA	INA	INA	INA	INA	INA	INA	INA	INA	INA	INA	INA	INA
CHEMBL1439414	Clc1cccc(c1)N1C(=O)NC(=O)C(=Cc2ccc(o2)Sc2nc3c([nH]2)cccc3)C1=O	INA	INA	INA	INA	INA	INA	INA	INA	INA	INA	INA	INA	INA	INA	INA
CHEMBL1397384	CCCCOc1ccc(cc1)C(=O)N1CCN(CC1)CCc1ccncc1	INA	ACT	INA	INA	INA	INA	INA	INA	INA	INA	INA	INA	INA	INA	INA
CHEMBL1443088	Clc1ccc(cc1)N1C(=O)NC(=O)C(=Cc2ccc(o2)Sc2nc3c([nH]2)cccc3)C1=O	INA	INA	INA	INA	INA	INA	INA	INA	INA	INA	INA	INA	INA	INA	INA
CHEMBL1443463	COc1ccc(cc1)CNC(=O)CN1c2cc(C)ccc2Oc2c(C1=O)cccn2	INA	INA	INA	INA	INA	INA	INA	INA	INA	INA	INA	INA	INA	INA	INA
CHEMBL1465297	N#CC(=Cc1cc(OC)c(c(c1)[N+](=O)[O-])O)c1nc2c(s1)cccc2	INA	INA	INA	INA	INA	INA	INA	INA	INA	INA	INA	INA	INA	INA	INA
CHEMBL1555647	CCc1nnc(c2n1c1ccsc1c2)SCc1cccc(c1)Cl	INA	INA	INA	INA	INA	INA	INA	INA	INA	INA	INA	INA	INA	INA	INA
CHEMBL1316166	Cc1cccc(c1)S(=O)(=O)c1cn(C)c2c(c1=O)cc(c(c2)N1CCN(CC1)c1ccccc1)F	INA	INA	INA	INA	INA	INA	INA	INA	INA	INA	INA	INA	INA	INA	INA
CHEMBL1365118	COC1=C(Nc2ccc(cc2)O)C(=O)c2c(C1=O)cccc2	INA	INA	INA	INA	INA	INA	INA	INA	INA	INA	INA	INA	INA	INA	INA
CHEMBL87568	O=C1c2c(N)ccc(c2C(=O)c2c1c(N)ccc2N)N	INA	INA	INA	INA	INA	INA	INA	INA	INA	INA	INA	INA	INA	INA	INA
CHEMBL127338	CN1CCN(CC1)S(=O)(=O)c1cc(ccc1O)Oc1c(C)cc(cc1Cl)n1ncc(=O)[nH]c1=O	INA	ACT	INA	INA	INA	INA	INA	INA	INA	INA	INA	INA	INA	INA	INA
CHEMBL1552151	CCC(=O)N1CCc2c1c(cc(c2)Br)S(=O)(=O)N1CCCC(C1)C(=O)NCc1cccc(c1)OC	INA	ACT	INA	INA	INA	INA	INA	INA	INA	INA	INA	INA	INA	INA	INA
CHEMBL1436120	O=C(NCc1ccc(cc1)C)CCCN1c2cc(Cl)ccc2Oc2c(C1=O)cccn2	INA	INA	INA	INA	INA	INA	INA	INA	INA	INA	INA	INA	INA	INA	INA
CHEMBL1585968	O=C(CNS(=O)(=O)c1ccc2c(c1)cccc2)OCC(=O)c1cc(n(c1C)c1ccccc1)C	INA	INA	INA	INA	INA	INA	INA	INA	INA	INA	INA	INA	INA	INA	INA
CHEMBL1446347	Cc1ccc(cc1)c1c(C)n2c(n1c1cccc(c1)O)nc1c2c(=O)n(C)c(=O)n1C	INA	INA	INA	INA	INA	INA	INA	INA	INA	INA	INA	INA	INA	INA	INA
CHEMBL1592947	N#CC(=Cc1ccccc1)c1scc(n1)c1cc2c(oc1=O)ccc1c2cccc1	INA	ACT	INA	INA	INA	INA	INA	INA	INA	INA	INA	INA	INA	INA	INA
CHEMBL1452023	COC(=O)c1cc2c(n1Cc1nc(oc1C)c1ccc(cc1)C)cc(s2)C	INA	INA	INA	INA	INA	INA	INA	INA	INA	INA	INA	INA	INA	INA	INA
CHEMBL1475765	Clc1cccc(c1)S(=O)(=O)c1cn(C)c2c(c1=O)cc(c(c2)N1CCN(CC1)c1ccccc1)F	INA	INA	INA	INA	INA	INA	INA	INA	INA	INA	INA	INA	INA	INA	INA
CHEMBL1450143	CCOC(=O)c1cc(sc1NC(=O)COc1ccccc1C)CC	INA	ACT	INA	INA	INA	INA	INA	INA	INA	INA	INA	INA	INA	INA	INA
CHEMBL1314947	O=C(c1cnc(c2c1cccc2)N1CCCCC1)NCc1ccccc1Cl	INA	INA	INA	INA	INA	INA	INA	INA	INA	INA	INA	INA	INA	INA	INA
CHEMBL1398493	CCc1ccc(cc1)NC(=O)c1sc2c(c1NC(=O)c1ccccc1OC)c(C)c(c(n2)C)Cl	INA	ACT	INA	INA	INA	INA	INA	INA	INA	INA	INA	INA	INA	INA	INA
CHEMBL1435913	FC(c1cccc(c1)S(=O)(=O)Nc1ccc(cc1)c1ccc(nn1)N1CCCC1)(F)F	INA	INA	INA	INA	INA	INA	INA	INA	INA	INA	INA	INA	INA	INA	INA
CHEMBL1314892	COc1ccc(cc1)CNc1ncnc2c1nc1n2CCCC1	INA	INA	INA	INA	INA	INA	INA	INA	INA	INA	INA	INA	INA	INA	INA
CHEMBL1514480	O=C(CSc1ncc(c(=O)[nH]1)S(=O)(=O)c1ccc(cc1)Br)NCc1ccc(cc1)C	INA	ACT	INA	INA	INA	INA	INA	INA	INA	INA	INA	INA	INA	INA	INA
CHEMBL1490349	Cc1cccc(c1)NC(=O)Cn1c2c3ccccc3sc2c(=O)n(c1=O)Cc1ccccc1	INA	INA	INA	INA	INA	INA	INA	INA	INA	INA	INA	INA	INA	INA	INA
CHEMBL1501796	O=C(c1ccc(c(c1)S(=O)(=O)N1CCCCC1)Cl)Oc1ccc(cc1)[N+](=O)[O-]	INA	ACT	INA	INA	INA	INA	INA	INA	INA	INA	INA	INA	INA	INA	INA
CHEMBL1397583	CCN(c1cc2n(Cc3ccccc3)cc(c(=O)c2cc1F)S(=O)(=O)c1ccc(cc1)OC)CC	INA	INA	INA	INA	INA	INA	INA	INA	INA	INA	INA	INA	INA	INA	INA
CHEMBL1398221	Cc1ccc(c(c1)Br)Nc1ncnc2c1nc1n2CCCC1	INA	INA	INA	INA	INA	INA	INA	INA	INA	INA	INA	INA	INA	INA	INA
CHEMBL559521	CCCCCCSc1ccc(c(c1Cl)Cl)C(=O)CCN1CC1C	INA	ACT	INA	INA	INA	INA	INA	INA	INA	INA	INA	INA	INA	INA	INA
CHEMBL1611422	Fc1cccc(c1)n1nc(c2c1n(CC(=O)NC(c1ccccc1)C)c(=O)cc2C)C	INA	INA	INA	INA	INA	INA	INA	INA	INA	INA	INA	INA	INA	INA	INA
CHEMBL1333244	COCCCNC(=O)c1nn(c2c1CS(=O)(=O)c1c2cccc1)C	INA	INA	INA	INA	INA	INA	INA	INA	INA	INA	INA	INA	INA	INA	INA
CHEMBL1395927	COC(=O)c1cc2c(n1C(C(=O)Nc1ccccc1OC)CC)cc(s2)Cl	INA	INA	INA	INA	INA	INA	INA	INA	INA	INA	INA	INA	INA	INA	INA
CHEMBL1486961	CCOc1ccc(cc1)c1oc2c(n1)cc(cc2)NC(=O)COc1cccc(c1)C	INA	INA	INA	INA	INA	INA	INA	INA	INA	INA	INA	INA	INA	INA	INA
CHEMBL1341830	Brc1ccc(o1)C1Nc2cccc3c2c(N1)ccc3	INA	ACT	INA	INA	INA	INA	INA	INA	INA	INA	INA	INA	INA	INA	INA
CHEMBL1553909	COc1cc(ccc1OC)c1noc(n1)c1ccc(cc1Cl)C	INA	ACT	INA	INA	INA	INA	INA	INA	INA	INA	INA	INA	INA	INA	INA
CHEMBL1515915	CCOC(=O)C1=C(CN2CCN(CC2)c2ccc(cc2)OC)NC(=O)NC1c1ccc(cc1)OC	INA	INA	INA	INA	INA	INA	INA	INA	INA	INA	INA	INA	INA	INA	INA
CHEMBL3212644	COC(=O)C(=NNc1ccccc1Cl)Sc1nnc(n1c1ccccc1)C(c1ccccc1)O	INA	INA	INA	INA	INA	INA	INA	INA	INA	INA	INA	INA	INA	INA	INA
CHEMBL1475369	CN(c1ccc(cc1)CN(C(=O)COc1cccc(c1C)C)Cc1ccco1)C	INA	ACT	INA	INA	INA	INA	INA	INA	INA	INA	INA	INA	INA	INA	INA
CHEMBL1502095	O=C(Nc1cccc(c1)C(=O)C)COC(=O)c1ccc(c(c1)[N+](=O)[O-])S(=O)(=O)C	INA	INA	INA	INA	INA	INA	INA	INA	INA	INA	INA	INA	INA	INA	INA
CHEMBL3392388	O=C(C(OC(=O)c1ccc(c(c1)[N+](=O)[O-])S(=O)(=O)C)C)NC12CC3CC(C2)CC(C1)C3	INA	ACT	INA	INA	INA	INA	INA	INA	INA	INA	INA	INA	INA	INA	INA
CHEMBL1315506	CCN1CCN(CC1C)C(=O)COC(=O)c1ccc(c(c1)[N+](=O)[O-])S(=O)(=O)C	INA	INA	INA	INA	INA	INA	INA	INA	INA	INA	INA	INA	INA	INA	INA
CHEMBL1314640	Fc1ccc(c(c1)Cl)NC(=O)c1cnc(c2c1cccc2)N1CCOCC1	INA	INA	INA	INA	INA	INA	INA	INA	INA	INA	INA	INA	INA	INA	INA
CHEMBL1454269	CCOc1ccccc1CNc1ccc(cc1)O	INA	INA	INA	INA	INA	INA	INA	INA	INA	INA	INA	INA	INA	INA	INA
CHEMBL1570497	CCC(NC1CCCCC1)CNc1cc(OC)cc2c1nccc2	INA	ACT	INA	INA	INA	INA	INA	INA	INA	INA	INA	INA	INA	INA	INA
CHEMBL237529	Clc1cc(cc(c1Oc1ccc(c(c1)C(=O)NC1CC2C(C1(C)CC2)(C)C)O)Cl)n1ncc(=O)[nH]c1=O	INA	ACT	INA	INA	INA	INA	INA	INA	INA	INA	INA	INA	INA	INA	INA
CHEMBL1346049	N#CC(=Cc1ccc(c(c1)OC)OCCC(C)C)C(=O)NCC1CCCO1	INA	INA	INA	INA	INA	INA	INA	INA	INA	INA	INA	INA	INA	INA	INA
CHEMBL1649712	CC(C1CCC2C1(C)CCC1C2CCC2C1(C)CC(OS(=O)(=O)O)C(C2)OS(=O)(=O)O)CCCOS(=O)(=O)O	INA	INA	INA	INA	INA	INA	INA	INA	INA	INA	ACT	INA	INA	INA	INA
CHEMBL1097693	Fc1ccc(cc1)C1C(CN2C1CC(C2=O)N)OC(c1cc(cc(c1)C(F)(F)F)C(F)(F)F)C	INA	INA	INA	INA	INA	INA	INA	INA	INA	INA	INA	INA	INA	INA	INA
CHEMBL494638	Clc1ccc(cc1)C1(CCC1)c1nnc(n1C)c1ccc(cc1Cl)c1ccccc1	INA	INA	INA	INA	INA	INA	INA	INA	INA	INA	ACT	INA	INA	INA	INA
CHEMBL1402878	Clc1ccc(cc1)C(=O)Nc1ccccc1OC(=O)c1ccc(cc1)Cl	INA	INA	INA	INA	INA	INA	INA	INA	INA	INA	INA	INA	INA	INA	INA
CHEMBL1760792	Clc1ccc(cc1)C1(CCC1)c1nnc(n1C)c1ccc(cc1)c1cnc(nc1)O	INA	INA	INA	INA	INA	INA	INA	INA	INA	INA	INA	INA	INA	INA	INA
CHEMBL1760674	Clc1ccc(cc1)C1(CCC1)c1nnc(n1C)c1ccc(cc1)C(=O)NC(C)(C)C	INA	INA	INA	INA	INA	INA	INA	INA	INA	INA	INA	INA	INA	INA	INA
CHEMBL1643729	Fc1ccc(cc1)c1cc2c(n1CC(=O)NC(C)(C)C)ccc(c2)C(C(=O)NC(C)(C)C)(C)C	INA	INA	INA	INA	INA	INA	INA	INA	INA	INA	INA	INA	INA	INA	INA
CHEMBL3317836	CC(=O)N1CCN(CC1)c1ccc(cc1)CN(S(=O)(=O)Cc1ccccc1)C1CCC1	INA	INA	INA	INA	INA	INA	INA	INA	INA	INA	INA	INA	INA	INA	INA
CHEMBL3598075	CC(=O)Nc1cc(n(n1)C(C1CC1)C)c1ccc(c(c1)N1CC2C(C1)C2)N(C([2H])([2H])[2H])C(=O)c1c(F)cccc1Cl	INA	INA	INA	INA	INA	INA	INA	INA	INA	INA	ACT	INA	INA	INA	INA
CHEMBL265502	O=C(Nc1cccc(c1)C(=O)Nc1cc(ccc1C)C(=O)Nc1ccc(c2c1c(cc(c2)S(=O)(=O)O)S(=O)(=O)O)S(=O)(=O)O)Nc1cccc(c1)C(=O)Nc1cc(ccc1C)C(=O)Nc1ccc(c2c1c(cc(c2)S(=O)(=O)O)S(=O)(=O)O)S(=O)(=O)O	INA	INA	INA	INA	INA	INA	INA	INA	INA	INA	ACT	INA	INA	INA	INA
CHEMBL1200807	ON=C1CCC2C(=C1)CCC1C2CCC2(C1CCC2(O)C#C)CC	INA	INA	INA	INA	INA	INA	INA	INA	INA	INA	INA	INA	INA	INA	INA
CHEMBL1331513	O=C(c1oc2c(c1)c1ccccc1cc2)NC1CCCC1	INA	INA	INA	INA	INA	INA	INA	INA	INA	INA	INA	INA	INA	INA	INA
CHEMBL496714	Clc1ccc(cc1)C1(CCC1)c1nnc(n1C)c1ccc(cc1Cl)n1ccnc1C(F)(F)F	INA	INA	INA	INA	INA	INA	INA	INA	INA	INA	ACT	INA	INA	INA	INA
CHEMBL522572	Clc1ccc(cc1)C1(CCC1)c1nnc(n1C)c1ccc(cc1Cl)n1cc(nc1C1CC1)C	INA	INA	INA	INA	INA	INA	INA	INA	INA	INA	ACT	INA	INA	INA	INA
CHEMBL516149	Clc1ccccc1CS(=O)(=O)Nc1ccc2c(c1)ncn2Cc1ccccc1	INA	INA	INA	INA	INA	INA	INA	INA	INA	INA	ACT	INA	INA	INA	INA
CHEMBL1760675	Clc1ccc(cc1)C1(CCC1)c1nnc(n1C)c1ccc(cc1)C(=O)NC1CC1	INA	INA	INA	INA	INA	INA	INA	INA	INA	INA	INA	INA	INA	INA	INA
CHEMBL1643737	O=C(NC(C)(C)C)Cn1c2ccc(cc2cc1C(C)(C)C)C(C(=O)NC(C)(C)C)(C)C	INA	INA	INA	INA	INA	INA	INA	INA	INA	INA	ACT	INA	INA	INA	INA
CHEMBL1643780	OC(=O)Cc1c2CCC(Cn2c2c1ccc(c2F)F)N(S(=O)(=O)c1ccc(cc1)F)C	INA	INA	INA	INA	INA	INA	INA	INA	INA	INA	INA	INA	INA	INA	INA
CHEMBL3126655	COc1ccc2c(c1)C1CC1(Cn1c2c(C2CCCCC2)c2c1cc(cc2)C(=O)NS(=O)(=O)N(C)C)C(=O)N1CCN(CC1)C(=O)C	INA	INA	INA	INA	INA	INA	INA	INA	INA	INA	INA	INA	INA	INA	INA
CHEMBL3545215	CCn1c(cc2c1nc(Nc1nn(c(c1)C)C)c1c2n(C)cn1)C(=O)N(C1CC1)C1CC1	INA	INA	INA	INA	INA	INA	INA	INA	INA	INA	INA	INA	INA	INA	INA
CHEMBL521536	CCS(=O)(=O)c1cccc(c1)c1ccc(c(c1)Cl)c1nnc(n1C)C1(CCC1)c1ccc(cc1)Cl	INA	INA	INA	INA	INA	INA	INA	INA	INA	INA	INA	INA	INA	INA	INA
CHEMBL3094367	N#Cc1ccc(cc1)S(=O)(=O)N(c1ccc(cc1)C(C(F)(F)F)(C(F)(F)F)O)CC(F)(F)F	INA	INA	INA	INA	INA	INA	INA	INA	INA	INA	ACT	INA	INA	INA	INA
CHEMBL3318962	Clc1ccc(cc1)C1(CC1)c1nnc2n1cccc2Oc1ccccc1Cl	INA	INA	INA	INA	INA	INA	INA	INA	INA	INA	ACT	INA	INA	INA	INA
CHEMBL1800133	Clc1cccc(c1C)Oc1cccn2c1nnc2C12CCC(CC1)(CC2)F	INA	INA	INA	INA	INA	INA	INA	INA	INA	INA	ACT	INA	INA	INA	INA
CHEMBL3126855	COc1ccc2c(c1)C1CC1(Cn1c2c(C2CCCCC2)c2c1cc(cc2)C(=O)NS(=O)(=O)N(C)C)C(=O)N1CC(C1)(O)C(C)C	INA	INA	INA	INA	INA	INA	INA	INA	INA	INA	INA	INA	INA	INA	INA
CHEMBL3598070	CC(=O)Nc1cc(n(n1)C1CCCC1)c1ccc(c(c1)N1CC2C(C1)C2)N(C([2H])([2H])[2H])C(=O)c1c(F)cccc1Cl	INA	INA	INA	INA	INA	INA	INA	INA	INA	INA	ACT	INA	INA	INA	INA
CHEMBL4209665	Fc1ccc(cc1)S(=O)(=O)N1CCC(c2c1ccc(c2)C(C(F)(F)F)(C(F)(F)F)O)C	INA	INA	INA	INA	INA	INA	INA	INA	INA	INA	ACT	INA	INA	INA	INA
CHEMBL2398724	CC(C(C(=O)N1CCC(C(C1)(C)C)(O)c1ccc(cc1)Cl)NC(=O)C1CCCC1N)C	INA	INA	INA	INA	INA	INA	INA	INA	INA	INA	ACT	INA	INA	INA	INA
CHEMBL3623127	N#Cc1ccc(cc1C(F)(F)F)N1C(=O)C2C(C1=O)C1(OC2(C)CC1NS(=O)(=O)CC)C	INA	INA	INA	INA	INA	INA	INA	INA	INA	INA	INA	INA	INA	INA	INA
CHEMBL3092201	O=C(c1ccc(cc1S(=O)(=O)C)C(F)(F)F)N1CCC(CC1)N(S(=O)(=O)c1cccc(c1)C(F)(F)F)C1CC1	INA	INA	INA	INA	INA	INA	INA	INA	INA	INA	ACT	INA	INA	INA	INA
CHEMBL269732	C=CCC1C=C(C)CC(C)CC(OC)C2OC(O)(C(CC2OC)C)C(=O)C(=O)N2C(C(=O)OC(C(C(CC1=O)O)C)C(=CC1CCC(C(C1)OC)O)C)CCCC2	INA	INA	INA	INA	INA	INA	INA	INA	INA	INA	ACT	INA	INA	INA	INA
CHEMBL2004756	COc1cc(C=NNC(=O)c2cccc(c2)NC(=O)c2ccccc2)ccc1O	INA	INA	INA	INA	INA	INA	INA	INA	INA	INA	INA	INA	INA	INA	INA
CHEMBL1445606	Cc1ccc(cc1)SC(=O)c1c(C)noc1c1noc(c1)C	INA	INA	INA	INA	INA	INA	INA	INA	INA	INA	ACT	INA	INA	INA	INA
CHEMBL650	OCC(=O)C1(O)CCC2C1(C)CC(O)C1C2CC(C2=CC(=O)C=CC12C)C	INA	INA	INA	INA	INA	INA	INA	INA	INA	INA	INA	INA	INA	INA	INA
CHEMBL4068023	CCOc1ccc2c(c1)nc(c(c2C(=O)NC(C(F)(F)F)c1ccccc1)CN1CCC(CC1)N1CCCCC1)c1cccc(c1)C(F)(F)F	INA	INA	INA	INA	INA	INA	INA	INA	INA	INA	ACT	INA	INA	INA	INA
CHEMBL3318969	Clc1ccc(cc1)C1(CC1)c1nnc2n1cccc2Oc1ccccc1S(=O)(=O)C	INA	INA	INA	INA	INA	INA	INA	INA	INA	INA	ACT	INA	INA	INA	INA
CHEMBL3665949	Cn1ncc(c1)CNc1nc(OCC2CC2c2ccccn2)nc(c1C)Cl	INA	INA	INA	INA	INA	INA	INA	INA	INA	INA	ACT	INA	INA	INA	INA
CHEMBL3318972	Clc1ccc(cc1)C1(CC1)c1nnc2n1cccc2Oc1cccnc1C	INA	INA	INA	INA	INA	INA	INA	INA	INA	INA	ACT	INA	INA	INA	INA
CHEMBL1308993	COCCOC(=O)c1sc(=S)n(c1N)CCOC	INA	INA	INA	INA	INA	INA	INA	INA	INA	INA	INA	INA	INA	INA	INA
CHEMBL1596010	C=CC(=O)OCCOc1ccccc1	INA	INA	INA	INA	INA	INA	INA	INA	INA	INA	INA	INA	INA	INA	INA
CHEMBL3959466	Clc1ccc(o1)C=Cc1occ(c1C)C(=O)O	INA	INA	ACT	INA	INA	INA	INA	INA	INA	INA	INA	INA	INA	INA	INA
CHEMBL438498	COc1cc(ccc1Oc1ccc(cc1Cl)Cl)C(=O)O	INA	INA	ACT	INA	INA	INA	INA	INA	INA	INA	INA	INA	INA	INA	INA
CHEMBL121626	OC(=O)c1ccccc1Nc1cccc(c1C)Cl	INA	INA	ACT	INA	INA	INA	INA	INA	INA	INA	INA	INA	INA	INA	INA
CHEMBL1421993	OC(=O)Cc1cc2n(c1O)c1ccccc1nc2C	INA	ACT	INA	INA	INA	INA	INA	INA	INA	INA	INA	INA	INA	INA	INA
CHEMBL1494557	CC(=O)NNc1cc(nc(n1)N1CCOCC1)N1CCOCC1	INA	INA	INA	INA	INA	INA	INA	INA	INA	INA	INA	INA	INA	INA	INA
CHEMBL3940890	OC(=O)c1ccc(c(c1)OCCCc1c(C)n[nH]c1C)F	INA	INA	ACT	INA	INA	INA	INA	INA	INA	INA	INA	INA	INA	INA	INA
CHEMBL192142	OC(=O)Cc1cc(Br)c(c(c1)Br)OCC1CCCCC1	ACT	ACT	INA	INA	INA	INA	INA	INA	INA	INA	INA	INA	INA	INA	INA
CHEMBL289965	OC(=O)c1cc(Br)c(c(c1)Br)Oc1ccc(c(c1)C(C)C)O	ACT	ACT	INA	INA	INA	INA	INA	INA	INA	INA	INA	INA	INA	INA	INA
CHEMBL117030	NC(=N)NCc1cc(OC2CCCCC2)cc(c1)CNC(=N)N	INA	INA	INA	INA	INA	ACT	INA	INA	INA	INA	INA	INA	INA	INA	INA
CHEMBL1489362	O=C(NC(=O)C1CCCCC1)COC(=O)c1ccc(c(c1)[N+](=O)[O-])S(=O)(=O)C	INA	ACT	INA	INA	INA	INA	INA	INA	INA	INA	INA	INA	INA	INA	INA
CHEMBL117622	O=C(c1ccccc1)Nc1cc(CNC(=N)N)cc(c1)CNC(=N)N	INA	INA	INA	INA	INA	ACT	INA	INA	INA	INA	INA	INA	INA	INA	INA
CHEMBL130193	Nc1ccc2c(c1)C13CCCCC3C(C2)N(CC1)C	INA	INA	INA	INA	INA	ACT	INA	INA	INA	INA	INA	INA	INA	INA	INA
CHEMBL2324411	Clc1ccc(c(c1)c1ccnn1C)Oc1ccc(cc1F)S(=O)(=O)Nc1ncns1	INA	INA	INA	INA	INA	INA	INA	INA	INA	INA	INA	INA	INA	ACT	INA
CHEMBL1974319	Oc1ccc2c(c1C=Nc1nc3c(s1)CCCC3)cccc2	INA	INA	INA	INA	INA	INA	INA	INA	INA	INA	INA	INA	INA	INA	INA
CHEMBL242528	CCCC(C(F)(F)F)(c1ccc(cc1)N(S(=O)(=O)c1ccccc1)CC(F)(F)F)O	INA	INA	INA	INA	INA	INA	INA	INA	INA	INA	ACT	INA	INA	INA	INA
CHEMBL517427	COC(=O)C1=C(C#N)NC(=C(C1c1cccc(c1)[N+](=O)[O-])C(=O)OC(C)C)C	INA	INA	INA	INA	INA	INA	INA	INA	INA	INA	ACT	INA	INA	INA	INA
CHEMBL3113244	O=C(n1cc(nc1N)c1ccc(cc1)NC(=O)c1[nH]ccc1)OC(C)(C)C	INA	INA	INA	INA	INA	INA	INA	INA	INA	INA	INA	INA	INA	INA	INA
CHEMBL1318553	CCC12CCCN3C2c2n(C(=O)C1)c1c(c2CC3)cccc1	INA	INA	INA	INA	INA	INA	INA	INA	INA	INA	INA	INA	INA	INA	INA
CHEMBL124318	O=c1cnn(c(=O)[nH]1)c1cc(Cl)c(c(c1)Cl)Oc1ccc(c(c1)C(=O)NC1CCC1)O	INA	ACT	INA	INA	INA	INA	INA	INA	INA	INA	INA	INA	INA	INA	INA
CHEMBL1379677	O=C1c2ccccc2c2c3c1c(NCCCn1cncc1)ccc3no2	INA	INA	INA	INA	INA	INA	INA	INA	INA	INA	INA	INA	INA	INA	INA
CHEMBL1204077	On1cc(c(n1)c1cccc(c1)c1ccccc1)C1CCNCC1	INA	INA	INA	INA	ACT	INA	INA	INA	INA	INA	INA	INA	INA	INA	INA
CHEMBL1332240	COc1ccc(cc1)c1oc(c(n1)CS(=O)CC(=O)NCc1ccccn1)C	INA	INA	INA	INA	INA	INA	INA	INA	INA	INA	INA	INA	INA	INA	INA
CHEMBL2170062	Cc1cc(nn1c1ccc2c(c1)cccc2)OCCN1CCOCC1	INA	INA	INA	INA	INA	INA	INA	INA	INA	INA	INA	INA	INA	INA	INA
CHEMBL547	CC(=CC=CC(=CC(=O)O)C)C=CC1=C(C)CCCC1(C)C	INA	INA	INA	INA	INA	INA	INA	INA	INA	INA	INA	INA	INA	INA	INA
CHEMBL1098524	Fc1ccc(c(c1)F)c1cccc2n1ccc(=O)c2c1c(F)cccc1F	INA	INA	INA	INA	INA	INA	INA	INA	INA	INA	ACT	INA	INA	INA	INA
CHEMBL125728	O=c1cnn(c(=O)[nH]1)c1cc(C)c(c(c1)Cl)Oc1ccc(c(c1)S(=O)(=O)N1CCCCC1)O	INA	ACT	INA	INA	INA	INA	INA	INA	INA	INA	INA	INA	INA	INA	INA
CHEMBL2361572	OC(=O)CCCCCCNC1c2ccccc2N(S(=O)(=O)c2c1ccc(c2)Cl)C	INA	INA	INA	INA	INA	INA	INA	INA	INA	INA	INA	INA	INA	INA	INA
CHEMBL465	CCCCCc1cc(O)c2c(c1)OC(C1C2C=C(C)CC1)(C)C	INA	INA	INA	INA	INA	INA	INA	INA	INA	INA	INA	INA	INA	INA	INA
CHEMBL338602	O=c1cnn(c(=O)[nH]1)c1cc(Cl)c(c(c1)Cl)Oc1ccc(c(c1)C(=O)N1CC2CC1CC2)O	INA	ACT	INA	INA	INA	INA	INA	INA	INA	INA	INA	INA	INA	INA	INA
CHEMBL3126371	O=C(Nc1cccc2c1cc(n2Cc1ccc(c(c1)C(C)C)O)C)CC(=O)O	ACT	ACT	INA	INA	INA	INA	INA	INA	INA	INA	INA	INA	INA	INA	INA
CHEMBL391512	O=C(NC(C(=O)O)C(C)C)Cc1cc(Br)c(c(c1)Br)Oc1ccc(c(c1)C(C)C)O	ACT	ACT	INA	INA	INA	INA	INA	INA	INA	INA	INA	INA	INA	INA	INA
CHEMBL3236329	O=C(c1cccc(c1)OC(F)(F)F)NCc1noc(n1)c1n(CCn2ccnc2)nc2c1cccc2	INA	INA	INA	INA	INA	INA	INA	INA	INA	INA	INA	INA	INA	ACT	INA
CHEMBL3617053	O=C(C(c1ccccc1)c1ccccc1)Nc1ccc(cc1)S(=O)(=O)Nc1nccs1	INA	INA	INA	INA	INA	INA	INA	INA	INA	INA	INA	INA	INA	ACT	INA
CHEMBL396953	FC(CN(S(=O)(=O)c1ccccc1)c1ccc(cc1)C(C(F)(F)F)(C#Cc1ccccc1)O)(F)F	INA	INA	INA	INA	INA	INA	INA	INA	INA	INA	ACT	INA	INA	INA	INA
CHEMBL4211051	O=C(CC1Cc2cc(ccc2N(C1)S(=O)(=O)c1ccc(cc1)F)C(C(F)(F)F)(C(F)(F)F)O)NCC(O)(C)C	INA	INA	INA	INA	INA	INA	INA	INA	INA	INA	ACT	INA	INA	INA	INA
CHEMBL28782	CN(C(=O)C1CCCN(C1)C(=O)C(=O)c1c[nH]c2c1cccc2)Cc1ccccc1	INA	INA	INA	INA	ACT	INA	INA	INA	INA	INA	INA	INA	INA	INA	INA
CHEMBL3397343	OC(=O)COc1ccc2c(c1)c(C)cn2Cc1ccc(c(c1)Cc1ccccc1)O	ACT	ACT	INA	INA	INA	INA	INA	INA	INA	INA	INA	INA	INA	INA	INA
CHEMBL1204079	On1nc(c(c1Cc1ccc2c(c1)cccc2)C1CCNCC1)c1ccccc1	INA	INA	INA	INA	ACT	INA	INA	INA	INA	INA	INA	INA	INA	INA	INA
CHEMBL308183	CC1CCC2(C3(C1O)OC1(C4(C3(O)C(C2(C)C1)(O)C(C4(O)C(C)C)OC(=O)c1[nH]ccc1)C)O)O	INA	INA	INA	ACT	INA	INA	INA	INA	INA	INA	INA	INA	INA	INA	INA
CHEMBL394199	OC(=O)Cc1cc(Br)c(c(c1)Br)Oc1ccc(c(c1)Oc1cccc(c1)c1ccccc1)O	ACT	ACT	INA	INA	INA	INA	INA	INA	INA	INA	INA	INA	INA	INA	INA
CHEMBL1258967	NC1CC2C(C1)C(=O)N1C2C(C(C1)OC(c1cc(cc(c1)C(F)(F)F)C(F)(F)F)C)c1ccc(cc1)F	INA	INA	INA	INA	INA	INA	INA	INA	INA	INA	INA	INA	INA	INA	INA
CHEMBL109279	OC(=O)COc1cc(C)c(c(c1)C)Cc1cc(C(C)C)c(c(c1)C#Cc1ccc(cc1)[N+](=O)[O-])O	ACT	ACT	INA	INA	INA	INA	INA	INA	INA	INA	INA	INA	INA	INA	INA
CHEMBL4174166	[N-]=[N+]=Nc1c(F)c(F)c(c(c1F)F)C(=O)OC1CC2(C)C(C3C1C1(C)CCC(CC1CC3)O)CCC2C(=O)C	INA	INA	INA	INA	ACT	INA	INA	INA	INA	INA	INA	INA	INA	INA	INA
CHEMBL1607532	COC1=C2CC(C)(O)C(c3c4c2c2c(C1=O)c(O)cc(c2c1c4c(C(=O)C=C1OC)c(c3OC)O)OC)C(=O)C	INA	INA	INA	INA	INA	INA	INA	INA	INA	INA	INA	INA	INA	INA	INA
CHEMBL4217988	N#Cc1cc(ccc1Oc1ccc(cc1c1ccnc(c1)CNCCC1CCNCC1)c1cccc(c1)C(F)(F)F)S(=O)(=O)Nc1ncns1	INA	INA	INA	INA	INA	INA	INA	INA	INA	INA	INA	INA	INA	ACT	INA
CHEMBL1159657	CCCCCCCCCCC(C1CCC(O1)C1CCC(O1)C(CCCCCCCCCC(CC1=CC(OC1=O)C)O)O)O	INA	INA	INA	INA	INA	INA	INA	INA	INA	INA	INA	ACT	INA	INA	INA
CHEMBL295178	Clc1ccc2c(n1)[nH]c(=O)c(c2O)[N+](=O)[O-]	INA	INA	INA	INA	INA	ACT	INA	INA	INA	INA	INA	INA	INA	INA	INA
CHEMBL2103827	OC(=O)C(C(c1ccc(c(c1)O)O)O)N	INA	INA	INA	INA	INA	INA	INA	INA	INA	INA	ACT	INA	INA	INA	INA
CHEMBL4061793	Clc1cc(c(cc1NCC12CCCN2CCC1)F)S(=O)(=O)Nc1nccs1	INA	INA	INA	INA	INA	INA	INA	INA	INA	INA	INA	INA	INA	INA	INA
CHEMBL108627	N=C(NC(=O)c1ccc(cc1)C)NCc1cccc2c1cccc2	INA	INA	INA	INA	INA	INA	INA	INA	INA	INA	INA	INA	INA	ACT	INA
CHEMBL320248	N=C(NC(=O)c1ccc(cc1)C)NCCSCc1ccccc1	INA	INA	INA	INA	INA	INA	INA	INA	INA	INA	INA	INA	INA	ACT	INA
CHEMBL110164	COc1cc(cc(c1OC)OC)C(=O)NC(=N)NCCCCc1ccccc1	INA	INA	INA	INA	INA	INA	INA	INA	INA	INA	INA	INA	INA	ACT	INA
CHEMBL466715	NCc1noc(n1)c1n(Cc2ccccc2)nc2c1cccc2	INA	INA	INA	INA	INA	INA	INA	INA	INA	INA	INA	INA	INA	ACT	INA
CHEMBL2298874	CC(=O)Nc1ccc(cc1)N1C(=O)c2c(C1=O)cccc2	INA	INA	INA	INA	INA	INA	INA	INA	INA	INA	INA	INA	INA	INA	INA
CHEMBL3634329	OC(CN1CCC(CC1)N1Cc2c(C1=O)cccc2)COc1ccccc1C(=O)c1ccccc1	INA	INA	INA	INA	INA	INA	INA	INA	INA	INA	INA	INA	INA	ACT	INA
CHEMBL4278370	Fc1cc(ccc1S(=O)(=O)Nc1nccs1)S(=O)(=O)N1CC(C1)Oc1ccccc1	INA	INA	INA	INA	INA	INA	INA	INA	INA	INA	INA	INA	INA	ACT	INA
CHEMBL4279125	Fc1cc(ccc1S(=O)(=O)Nc1nccs1)S(=O)(=O)N1CCC(CC1)c1cccc(n1)C(F)(F)F	INA	INA	INA	INA	INA	INA	INA	INA	INA	INA	INA	INA	INA	ACT	INA
CHEMBL519721	Brc1cc(cc(c1Oc1ccc(c(c1)C(C)C)O)Br)CP(=O)(O)O	ACT	ACT	INA	INA	INA	INA	INA	INA	INA	INA	INA	INA	INA	INA	INA
CHEMBL594047	OC(=O)CC(=O)Nc1cc(C)c(c(c1)Cl)Oc1ccc(c(c1)S(=O)(=O)CC1CCC1)O	ACT	ACT	INA	INA	INA	INA	INA	INA	INA	INA	INA	INA	INA	INA	INA
CHEMBL561653	CCCCCCOc1ccc(cc1)c1ccc(cc1)C(=O)CCN(C)C	INA	INA	INA	INA	INA	INA	INA	INA	INA	INA	INA	INA	INA	INA	INA
CHEMBL553190	CCCCCCSc1ccc(cc1)C(=O)CCN(C)C	ACT	ACT	INA	INA	INA	INA	INA	INA	INA	INA	INA	INA	INA	INA	INA
CHEMBL552742	CCCCCCOc1ccc(c(c1)N(C)C)C(=O)CCN(C)C	INA	INA	INA	INA	INA	INA	INA	INA	INA	INA	INA	INA	INA	INA	INA
CHEMBL562250	CCCCCCOc1ccc(cc1)C(=O)CCN1CC1C	INA	INA	INA	INA	INA	INA	INA	INA	INA	INA	INA	INA	INA	INA	INA
CHEMBL2096708	C#CC1(O)CCC2C1(C)CC(c1ccc(cc1)N(CCOCCOC1CCC3(C(C1)CC(C1C3CC(O)C3(C1CCC3C(CCC(=O)O)C)C)O)C)C)C1=C3CCC(=O)C=C3CCC21	INA	INA	INA	INA	INA	INA	INA	INA	INA	INA	INA	INA	INA	INA	INA
CHEMBL193851	OC(=O)Cc1cc(Cl)c(c(c1)Cl)Oc1ccc(cc1)O	ACT	ACT	INA	INA	INA	INA	INA	INA	INA	INA	INA	INA	INA	INA	INA
CHEMBL237822	CCCc1ccc(cc1)C(=O)C=C	INA	INA	INA	INA	INA	INA	INA	INA	INA	INA	INA	INA	INA	INA	INA
CHEMBL2348917	Fc1ccc(cc1)N1CCN(CC1)C(=O)CCCNC(=O)c1ccc(c(c1)[N+](=O)[O-])S(=O)(=O)C	INA	INA	INA	INA	INA	INA	INA	INA	INA	INA	INA	INA	INA	INA	INA
CHEMBL2348916	O=C(N1CCN(CC1)c1ccccc1F)CCCNC(=O)c1ccc(c(c1)[N+](=O)[O-])S(=O)(=O)C	INA	INA	INA	INA	INA	INA	INA	INA	INA	INA	INA	INA	INA	INA	INA
CHEMBL2312262	O=C(Nc1cc(C)c(c2c1CCC2)Oc1ccc(c(c1)Cc1ccc(=O)[nH]n1)O)CC(=O)O	ACT	ACT	INA	INA	INA	INA	INA	INA	INA	INA	INA	INA	INA	INA	INA
CHEMBL2348909	CN(C(=O)CCCNC(=O)c1ccc(c(c1)[N+](=O)[O-])S(=O)(=O)C)Cc1ccccc1	INA	INA	INA	INA	INA	INA	INA	INA	INA	INA	INA	INA	INA	INA	INA
CHEMBL160883	OC(=O)COc1c(I)cc(cc1I)C(=O)c1c(C)oc2c1cccc2	ACT	ACT	INA	INA	INA	INA	INA	INA	INA	INA	INA	INA	INA	INA	INA
CHEMBL2070091	CC1CCN(CC1)C(=O)c1sc(nc1C)c1ccc(c(c1)[N+](=O)[O-])S(=O)(=O)C	ACT	ACT	INA	INA	INA	INA	INA	INA	INA	INA	INA	INA	INA	INA	INA
CHEMBL398107	CCCCCCc1ccc(cc1)NC(=O)C=CC	INA	INA	INA	INA	INA	INA	INA	INA	INA	INA	INA	INA	INA	INA	INA
CHEMBL251456	CCc1cccc(c1)c1cc(ccc1O)Oc1c(Cl)cc(cc1Cl)CC(=O)O	ACT	ACT	INA	INA	INA	INA	INA	INA	INA	INA	INA	INA	INA	INA	INA
CHEMBL551184	CCCCCCOc1ccc(cc1OC)C(=O)CCN(C)C	ACT	ACT	INA	INA	INA	INA	INA	INA	INA	INA	INA	INA	INA	INA	INA
CHEMBL105983	OC(=O)C(Cc1cc(C)c(c(c1)C)Oc1ccc(c(c1)C(C)C)O)N	ACT	ACT	INA	INA	INA	INA	INA	INA	INA	INA	INA	INA	INA	INA	INA
CHEMBL266935	C#CC1(O)CCC2C1(C)CC(c1ccc(cc1)N(CCNC(=O)OC1CCC3(C(C1)CC(C1C3CC(O)C3(C1CCC3C(CCC(=O)O)C)C)O)C)C)C1=C3CCC(=O)C=C3CCC21	INA	INA	INA	INA	INA	INA	INA	INA	INA	INA	INA	INA	INA	INA	INA
[truncated: 5,871 more rows]

## Sheet: Table S4
	Table S4. List of chemicals from Kosnik et al., 2020 used for modeling neurotoxicity. For each chemical, the curated SMILES, the chemical name, the CAS number and the category (negative, neurotoxic) are reported. Predictions probabilities made with the single MIE models are also reported for each chemical in the list (a probability valie greather than 0.50 flags for a postive prediction.
ID	SMILES	NAME	CAS_NO	ACTIVITY	THRα	RYR	NMDAR	GABAR	AMPAR	KAR	AChE	NIS	TTR	CYP2E1	CAR	NADHOX	THRβ	PXR	VGSC	Prot_Add_Form	TPO
1	COP(=O)(NC(=O)C)SC	Acephate	30560-19-1	Neuroactive	0.04	0.01	0.39	0.48	0.18	0.1	0.25	0	0.29	0.52	0.38	0.21	0.09	0.52	0.08	0	0.875
2	CNC(=O)ON=CC(SC)(C)C	Aldicarb	116-06-3	Neuroactive	0.01	0.03	0.47	0.38	0.2	0.12	0.26	0.01	0.35	0.57	0.27	0.19	0.09	0.42	0.09	0	0.375
3	CCOP(=S)(c1ccccc1)Oc1ccc(cc1)[N+](=O)[O-]	EPN	2104-64-5	Neuroactive	0.14	0.02	0.22	0.23	0.34	0.25	0.32	0.05	0.35	0.39	0.19	0.07	0.58	0.26	0.26	0	0.86
4	CCOP(=S)(OCC)SCSP(=S)(OCC)OCC	Ethion	563-12-2	Neuroactive	0.04	0.02	0.26	0.4	0.17	0.12	0.44	0	0.31	0.64	0.39	0.22	0.15	0.68	0.08	0	0.895
5	CNC(=O)C=C(OP(=O)(OC)OC)C	Monocrotophos	6923-22-4	Neuroactive	0.03	0	0.36	0.38	0.24	0.2	0.39	0.01	0.4	0.69	0.26	0.18	0.09	0.47	0.13	0	0.92
6	CNC(=O)ON=C(C(=O)N(C)C)SC	Oxamyl	23135-22-0	Neuroactive	0.04	0.06	0.41	0.44	0.22	0.08	0.24	0.01	0.34	0.49	0.26	0.21	0.18	0.38	0.18	0	0.365
7	CCOP(=S)(SCn1c(=O)oc2c1ccc(c2)Cl)OCC	Phosalone	2310-17-0	Neuroactive	0.12	0.05	0.21	0.17	0.16	0.16	0.27	0.04	0.47	0.35	0.28	0.04	0.58	0.37	0.19	0	0.835
8	CN(C(=O)Oc1nc(nc(c1C)C)N(C)C)C	Pirimicarb	23103-98-2	Neuroactive	0.03	0.08	0.27	0.37	0.21	0.22	0.18	0.02	0.29	0.37	0.36	0.19	0.3	0.27	0.14	1	0.385
9	CCOP(=S)(Oc1cnc(nc1)C(C)(C)C)OC(C)C	Tebupirimfos	96182-53-5	Neuroactive	0.08	0.03	0.24	0.32	0.23	0.2	0.31	0.01	0.4	0.58	0.38	0.15	0.25	0.43	0.13	0	0.755
10	CSC(=NOC(=O)N(SN(C(=O)ON=C(SC)C)C)C)C	Thiodicarb	59669-26-0	Neuroactive	0.03	0.01	0.5	0.34	0.17	0.12	0.22	0.01	0.28	0.58	0.33	0.24	0.14	0.45	0.12	0	0.405
11	CC(NCC(c1ccc(c(c1)O)O)O)C	Isoproterenol hydrochloride	51-30-9	Neuroactive	0.41	0.04	0.66	0.42	0.15	0.09	0.09	0.07	0.39	0.49	0.23	0.08	0.31	0.54	0.12	1	0.885
12	[O-][N+](=O)NC1=NCCN1Cc1ccc(nc1)Cl	Imidacloprid	138261-41-3	Neuroactive	0.12	0.07	0.2	0.32	0.22	0.24	0.27	0.07	0.34	0.41	0.22	0.1	0.25	0.28	0.44	1	0.305
13	CN1CCCC1c1cccnc1	Nicotine	54-11-5	Neuroactive	0.05	0.04	0.56	0.26	0.18	0.2	0.39	0	0.16	0.41	0.22	0.13	0.21	0.37	0.2	0	0.3
14	[O-][N+](=O)N=C1N(Cc2cnc(s2)Cl)COCN1C	Thiamethoxam	153719-23-4	Neuroactive	0.04	0.11	0.3	0.28	0.27	0.21	0.21	0.07	0.31	0.56	0.31	0.19	0.26	0.32	0.3	1	0.475
15	CN(CCCN1c2ccccc2Sc2c1cc(Cl)cc2)C	Chlorpromazine hydrochloride	69-09-0	Neuroactive	0.04	0.05	1	0.08	0.11	0.07	0.24	0.06	0.28	0.37	0.22	0.06	0.22	0.38	0.26	1	0.32
16	Fc1ccc(cc1)C(=O)CCCN1CCC(CC1)(O)c1ccc(cc1)Cl	Haloperidol	52-86-8	Neuroactive	0.19	0.03	0.49	0.3	0.1	0.07	0.08	0	0.22	0.22	0.16	0.01	0.21	0.49	0.13	0	0.335
17	Oc1ccc2c(c1)CCC1C2CCC2(C1CCC2O)C	17alpha-Estradiol	57-91-0	Neuroactive	0.31	0.06	0.6	0.36	0.18	0.1	0.15	0	0.41	0.21	0.84	0.16	0.13	0.68	0.06	0	0.855
18	ClC1=C(Cl)C2(C(C1(Cl)C1C2C2CC1C=C2)(Cl)Cl)Cl	Aldrin	309-00-2	Neuroactive	0.05	0.05	0.25	0.46	0.11	0.11	0.31	0.03	0.24	0.45	0.43	0.32	0.22	0.56	0.1	0	0.23
19	CCC(C1OC2(C=CC1C)OC1CC=C(C)C(OC3CC(OC)C(C(O3)C)OC3CC(OC)C(C(O3)C)NC)C(C)C=CC=C3C4(C(C(=O)OC(C2)C1)C=C(C)C(C4OC3)O)O)C	Emamectin benzoate	155569-91-8	Neuroactive	0.16	0.25	0.08	0.32	0.31	0.16	0.32	0.35	0.26	0.2	0.22	0.52	0.27	0.57	0.23	0	0.375
20	O=S1OCC2C(CO1)C1(C(C2(Cl)C(=C1Cl)Cl)(Cl)Cl)Cl	Endosulfan	115-29-7	Neuroactive	0.07	0.04	0.22	0.38	0.24	0.13	0.31	0.02	0.25	0.37	0.4	0.3	0.16	0.45	0.19	0	0.28
21	ClC1=C(Cl)C2(C(C1(Cl)C1C2C2CC1C1C2O1)(Cl)Cl)Cl	Endrin	72-20-8	Neuroactive	0.09	0.09	0.22	0.44	0.17	0.11	0.29	0.01	0.2	0.33	0.35	0.6	0.15	0.49	0.21	0	0.255
22	N#Cc1nn(c(c1S(=O)C(F)(F)F)N)c1c(Cl)cc(cc1Cl)C(F)(F)F	Fipronil	120068-37-3	Neuroactive	0.16	0.09	0.32	0.32	0.29	0.22	0.2	0.07	0.35	0.39	0.27	0.09	0.35	0.4	0.4	0	0.405
23	ClC1C=CC2C1C1(Cl)C(=C(C2(C1(Cl)Cl)Cl)Cl)Cl	Heptachlor	76-44-8	Neuroactive	0.06	0.07	0.2	0.42	0.18	0.12	0.39	0.03	0.31	0.44	0.4	0.3	0.21	0.52	0.12	0	0.215
24	ClC1C2OC2C2C1C1(Cl)C(=C(C2(C1(Cl)Cl)Cl)Cl)Cl	Heptachlor epoxide	1024-57-3	Neuroactive	0.13	0.04	0.23	0.4	0.27	0.15	0.19	0.03	0.24	0.34	0.33	0.57	0.25	0.51	0.21	0	0.155
25	ClC1C(Cl)C(Cl)C(C(C1Cl)Cl)Cl	Lindane	58-89-9	Neuroactive	0.02	0	0.33	0.37	0.14	0.03	0.24	0	0.28	0.72	0.51	0.23	0.04	0.5	0.05	0	0.2
26	CN(CCOC(c1ccccc1)c1ccccc1)C	Diphenhydramine hydrochloride	147-24-0	Neuroactive	0.1	0.03	0.83	0.41	0.07	0.03	0.28	0.03	0.5	0.45	0.15	0.03	0.14	0.33	0.53	1	0.185
27	CCCCc1oc2c(c1C(=O)c1cc(I)c(c(c1)I)OCCN(CC)CC)cccc2	Amiodarone hydrochloride	19774-82-4	Neuroactive	1	0.26	0.14	0.28	0.2	0.13	0.04	0.28	0.26	0.37	0.18	0.08	1	0.33	0.25	0	0.235
28	N#CC(c1cccc(c1)Oc1ccccc1)OC(=O)C1C(C1(C)C)C=C(Cl)Cl	Cypermethrin	52315-07-8	Neuroactive	0.38	0.13	0.15	0.26	0.09	0.11	0.23	0.12	0.41	0.26	0.19	0.26	0.49	0.41	0.24	1	0.115
29	N#CC(c1cccc(c1)Oc1ccccc1)OC(=O)C1C(C1(C)C)(C)C	Fenpropathrin	39515-41-8	Neuroactive	0.41	0.13	0.15	0.22	0.05	0.09	0.2	0.11	0.49	0.35	0.22	0.28	0.55	0.36	0.22	1	0.18
30	COc1ccc(cc1)C(C(Cl)(Cl)Cl)c1ccc(cc1)OC	Methoxychlor	72-43-5	Neuroactive	0.51	0.03	0.44	0.24	0.04	0.07	0.28	0	0.79	0.57	0.28	0.03	0.38	0.29	0.18	1	0.165
31	ClC(C(c1ccc(cc1)Cl)c1ccc(cc1)Cl)(Cl)Cl	p,p'-DDT	50-29-3	Neuroactive	0.06	0.02	0.51	0.27	0.06	0.07	0.2	0	0.68	0.68	0.38	0.05	0.11	0.48	0.17	1	0.165
32	C#CCC1=C(C)C(CC1=O)OC(=O)C1C(C1(C)C)C=C(C)C	Prallethrin	23031-36-9	Neuroactive	0.05	0.04	0.16	0.45	0.14	0.1	0.32	0.02	0.16	0.47	0.19	0.68	0.13	0.46	0.12	1	0.23
33	O=C(C1C(C1(C)C)C=C(C)C)OCN1C(=O)C2=C(C1=O)CCCC2	Tetramethrin	7696-12-0	Neuroactive	0.06	0.04	0.17	0.31	0.2	0.06	0.37	0.07	0.2	0.46	0.2	0.39	0.16	0.38	0.14	1	0.205
34	COc1cc2c(cc1OC)OCC1C2C(=O)c2c(O1)c1CC(Oc1cc2)C(=C)C	Rotenone	83-79-4	Neuroactive	0.22	0.21	0.2	0.37	0.12	0.23	0.06	0.18	0.44	0.2	0.28	1	0.34	0.32	0.25	1	0.315
35	O=C(N(C1CCC2(CC1N1CCCC1)CCCO2)C)Cc1cccc2c1cco2	Enadoline	124378-77-4	Neuroactive	0.25	0.15	0.22	0.25	0.28	0.18	0.24	0.16	0.16	0.3	0.18	0.18	0.45	0.37	0.3	0	0.245
36	CCC(=O)C(c1ccccc1)(c1ccccc1)CC(N(C)C)C	Methadone hydrochloride	1095-90-5	Neuroactive	0.38	0.03	0.66	0.34	0.08	0.06	0.12	0.01	0.18	0.25	0.16	0	0.27	0.33	0.19	0	0.15
37	COc1c(OC)cc2c(c1OC)c1ccc(c(=O)cc1C(CC2)NC(=O)C)OC	Colchicine	64-86-8	Neuroactive	0.19	0.23	0.13	0.22	0.15	0.25	0.28	0.16	0.21	0.21	0.09	0.36	0.36	0.45	0.3	1	0.43
41	ClC12C(Cl)(Cl)C3(C4(C1(Cl)C1(C2(Cl)C3(C4(C1(Cl)Cl)Cl)Cl)Cl)Cl)Cl	Mirex	2385-85-5	Neuroactive	0.03	0.06	0.45	0.46	0.2	0.04	0.21	0.01	0.31	0.67	0.64	0.19	0.07	0.44	0.08	0	0.285
42	Nc1ccccc1N	1,2-Phenylenediamine	95-54-5	Negative	0	0	0.81	0.22	0.14	0.07	0.26	0	0.75	0.76	0.24	0.02	0.19	0.23	0.15	1	0.94
43	Nc1ccc(c(c1)N)C	2,4-Diaminotoluene	95-80-7	Negative	0.05	0.01	0.73	0.28	0.03	0.03	0.7	0.01	0.75	0.7	0.15	0	0.25	0.09	0.14	1	0.905
44	CC(CC(O)(C)C)O	2-Methyl-2,4-pentanediol	107-41-5	Negative	0	0	0.58	0.72	0.19	0.07	0.14	0	0.29	0.74	0.49	0.27	0	0.65	0.01	0	0.295
45	O=CC=C(CCC=C(C)C)C	3,7-Dimethyl-2,6-octadienal	5392-40-5	Negative	0.01	0	0.36	0.55	0.13	0.04	0.36	0	0.27	0.59	0.41	0.31	0.03	0.74	0.07	1	0.605
46	Nc1nc2nc[nH]c2c(=S)[nH]1	6-Thioguanine	154-42-7	Negative	0.04	0.09	0.39	0.25	0.39	0.22	0.3	0.04	0.29	0.47	0.35	0.18	0.24	0.39	0.25	0	0.755
47	CC(=O)N	Acetamide	60-35-5	Negative	0	0.01	0.74	0.59	0.14	0.06	0.13	0	0.35	0.82	0.36	0.16	0	0.42	0.05	0	0.405
48	Clc1cc(ccc1Oc1ccc(c(c1)C(=O)O)[N+](=O)[O-])C(F)(F)F	Acifluorfen	50594-66-6	Negative	0.39	0.08	0.18	0.08	0.1	0.18	0.12	0.01	0.59	0.27	0.22	0.02	0.44	0.19	0.12	0	0.26
49	CC(=O)Oc1ccccc1C(=O)O	Aspirin	50-78-2	Negative	0.24	0.03	0.27	0.22	0.05	0.05	0.27	0.01	0.94	0.58	0.24	0.01	0.34	0.27	0.2	1	0.365
51	COC(=O)Nc1nc2c([nH]1)cccc2	Carbendazim	10605-21-7	Negative	0.05	0.07	0.51	0.33	0.23	0.12	0.09	0.04	0.38	0.43	0.4	0.04	0.22	0.59	0.17	1	0.48
52	OC(=O)C1C(C(=O)O)C2(C(C1(Cl)C(=C2Cl)Cl)(Cl)Cl)Cl	Chlorendic acid	115-28-6	Negative	0.07	0.01	0.25	0.47	0.3	0.13	0.29	0.02	0.33	0.33	0.38	0.24	0.15	0.49	0.18	1	0.39
53	Clc1ccc(c(n1)C(=O)O)Cl	Clopyralid-olamine	57754-85-5	Negative	0.12	0.04	0.57	0.39	0.33	0.18	0.12	0.03	0.59	0.59	0.42	0.1	0.17	0.39	0.12	1	0.49
54	OC(=O)C(Cl)(Cl)C	Dalapon	75-99-0	Negative	0	0	0.71	0.65	0.22	0.07	0.22	0.01	0.43	0.77	0.47	0.21	0.03	0.57	0.02	0	0.31
55	BrC(C#N)Br	Dibromoacetonitrile	3252-43-5	Negative	0	0	0.75	0.47	0.14	0.07	0.19	0	0.39	0.93	0.4	0.15	0	0.49	0.03	0	0.425
56	CC(OP(=O)(OC(C)C)C)C	Diisopropyl methylphosphonate	1445-75-6	Negative	0.01	0	0.39	0.4	0.16	0.15	0.57	0	0.33	0.78	0.39	0.22	0.09	0.67	0.08	0	0.595
57	Oc1ccc2c(c1N=Nc1ccc(cc1)S(=O)(=O)O)ccc(c2)S(=O)(=O)O	FD&C Yellow 6	2783-94-0	Negative	0.12	0.02	0.22	0.14	0.32	0.22	0.08	0.07	0.7	0.33	0.24	0.05	0.14	0.26	0.18	1	0.495
58	Cc1ccn2c(n1)nc(n2)S(=O)(=O)Nc1c(F)cccc1F	Flumetsulam	98967-40-9	Negative	0.05	0.12	0.34	0.27	0.28	0.24	0.18	0.12	0.33	0.24	0.25	0.1	0.28	0.4	0.26	0	0.505
59	O=Cc1ccco1	Furfural	98-01-1	Negative	0.06	0.02	0.28	0.37	0.13	0.03	0.21	0	0.78	0.67	0.28	0.13	0.11	0.46	0.13	1	0.265
60	OC(=O)CCCCC(=O)O	Hexanedioic acid	124-04-9	Negative	0	0	0.46	0.81	0.28	0.06	0.05	0	0.28	0.52	0.49	0.31	0.01	0.59	0	0	0.405
61	Clc1cc2NCNS(=O)(=O)c2cc1S(=O)(=O)N	Hydrochlorothiazide	58-93-5	Negative	0.06	0.05	0.3	0.12	0.29	0.15	0.19	0.05	0.32	0.26	0.2	0.04	0.42	0.33	0.35	1	0.525
62	COC(=O)c1ccccc1C(=O)O	Monomethyl phthalate	4376-18-5	Negative	0.09	0	0.32	0.28	0.12	0.05	0.19	0	0.8	0.49	0.34	0.08	0.18	0.39	0.24	0	0.39
63	C[N+](CC1OC1)(C)C	N,N,N-Trimethyl(oxiran-2-yl)methanaminium chloride	3033-77-0	Negative	0	0.01	0.82	0.54	0.16	0.05	0.14	0	0.25	0.74	0.28	0.19	0.02	0.39	0.09	1	0.355
64	OCCN(CC)CC	N,N-Diethylethanolamine	100-37-8	Negative	0	0	0.86	0.57	0.16	0.05	0.11	0	0.29	0.76	0.41	0.16	0.02	0.45	0.06	0	0.365
65	O=CN(C)C	N,N-Dimethylformamide	68-12-2	Negative	0	0	0.7	0.51	0.13	0.06	0.17	0	0.36	0.82	0.42	0.15	0.01	0.43	0.07	0	0.37
66	O=C1CCCN1C	N-Methyl-2-pyrrolidone	872-50-4	Negative	0	0	0.77	0.62	0.13	0.07	0.18	0	0.21	0.74	0.27	0.17	0.03	0.32	0.03	0	0.24
67	CCN(N=O)CC	N-Nitrosodiethylamine	55-18-5	Negative	0.01	0.01	0.74	0.56	0.11	0.06	0.18	0	0.28	0.87	0.32	0.16	0.05	0.43	0.07	1	0.285
68	CCCN(N=O)CCC	N-Nitrosodipropylamine	621-64-7	Negative	0.01	0.01	0.7	0.52	0.12	0.07	0.16	0	0.22	0.8	0.31	0.17	0.07	0.48	0.08	1	0.11
69	NCC1(CCCCC1)Cc1noc(=O)[nH]1	PD 0200347	NOCAS_47292	Negative	0.05	0.02	0.56	0.37	0.19	0.13	0.41	0.03	0.14	0.38	0.27	0.22	0.17	0.39	0.14	1	0.355
70	CCc1ccc(nc1)CCOc1ccc(cc1)CC1SC(=O)NC1=O	Pioglitazone hydrochloride	112529-15-4	Negative	0.34	0.09	0.16	0.43	0.2	0.14	0.18	0.08	0.3	0.23	0.12	0.12	0.56	0.53	0.36	1	0.3
71	OCC(n1cnc(c1c1ccnc(n1)Oc1ccccc1)c1ccc(cc1)F)CO	SB281832	219790-72-4	Negative	0.13	0.24	0.19	0.29	0.39	0.23	0.21	0.18	0.27	0.34	0.21	0.16	0.34	0.4	0.34	0	0.34
72	OC(=O)C(Cl)(Cl)Cl	Trichloroacetic acid	76-03-9	Negative	0	0	0.73	0.57	0.25	0.06	0.15	0.01	0.46	0.79	0.45	0.17	0.03	0.46	0.04	0	0.435
73	ClCCOP(=O)(OCCCl)OCCCl	Tris(2-chloroethyl) phosphate	115-96-8	Negative	0.01	0.01	0.42	0.5	0.18	0.14	0.66	0.01	0.31	0.77	0.43	0.19	0.14	0.62	0.05	0	0.395
